# Supplementary material for: Placental Gene Co-expression Network for Maternal Plasma Lipids Revealed Enrichment of Inflammatory Response Pathways
Source: Front Genet. 2021 Oct 21;12:681095. doi: 10.3389/fgene.2021.681095 (PMC8567461; doi:10.3389/fgene.2021.681095)
Supplement: Supplementary file 2 [file DataSheet1.XLSX]

## Sheet: Titles
	Placental gene co-expression network for maternal plasma lipids revealed enrichment of inflammatory response pathways
	Titles
	Supplementary Table 1: WGCNA - number of genes in each module
	Supplementary Table 2: List of genes in modules "darkred" and "purple"
	Supplementary Table 3: WGCNA "darkred" module - Pathways of diseases and biological function from IPA
	Supplementary Table 4: WGCNA "darkred" module - IPA Canonical pathway
	Supplementary Table 5: WGCNA "darkred" module - Network identified by Ingenuity Pathway Analysis
	Supplementary Table 6: Genes differentail connected to a transcripton factor selected in the high-probability edges (>97%) specific to either the favorable lipid profile (normal) and unfavorable lipid profile (i.e. high total cholesterol, low HDL-C, high LDL-C, and high triglycerides) model.
	Supplementary Table 7: Top-significant (BH adjusted p-values < 0.05) between genome-wide placental gene expression and maternal lipid profiles
	Supplementary Table 8: Table illustrating overlaps of genes from WGCNA modules and top-differentially expressed genes from PANDA or genome-wide analyses

## Sheet: S Table 1
Supplementary Table 1: WGCNA - number of genes in each module
Modules	Number of genes
Black	534
Blue	2038
Brown	1948
Cyan	115
Darkgreen	34
Darkred	39
Darkturquoise	31
Green	979
Greenyellow	183
Grey	2913
Grey60	48
Lightcyan	62
Lightgreen	45
Lightyellow	41
Magenta	240
Midnightblue	83
Pink	474
Purple	185
Red	895
Royalblue	39
Salmon	116
Tan	145
Turquoise	5923
Yellow	1541
Total	18651

## Sheet: S Table 2
Supplementary Table 2: List of genes in modules "darkred" and "purple"
Module	Symbol	Entrez Gene Name	Entrez Gene	Location	Type(s)	Biomarker Application(s)	Drug(s)
Darkred	AZU1	azurocidin 1	566	Cytoplasm	peptidase
	BPI	bactericidal permeability increasing protein	671	Plasma Membrane	transporter
	CAMP	cathelicidin antimicrobial peptide	820	Cytoplasm	other	unspecified application
	CEACAM6	carcinoembryonic antigen related cell adhesion molecule 6	4680	Plasma Membrane	other	diagnosis,prognosis	L-DOS47
	CEACAM8	carcinoembryonic antigen related cell adhesion molecule 8	1088	Plasma Membrane	other
	CEBPE	CCAAT enhancer binding protein epsilon	1053	Nucleus	transcription regulator
	CLEC1B	C-type lectin domain family 1 member B	51266	Plasma Membrane	transmembrane receptor
	CRISP3	cysteine rich secretory protein 3	10321	Extracellular Space	other	unspecified application
	DEFA1 (includes others)	defensin alpha 1	1667	Cytoplasm	other
	DEFA3	defensin alpha 3	1668
	DEFA4	defensin alpha 4	1669	Extracellular Space	other
	ELANE	elastase, neutrophil expressed	1991	Extracellular Space	peptidase	diagnosis,efficacy	2-O,3-O-desulfated heparin,SERPINA1
	EPX	eosinophil peroxidase	8288	Cytoplasm	enzyme
	FABP12	fatty acid binding protein 12	646486	Cytoplasm	other
	GRAP2	GRB2 related adaptor protein 2	9402	Cytoplasm	other
	HMX3	H6 family homeobox 3	340784	Nucleus	transcription regulator
	HP	haptoglobin	3240	Extracellular Space	peptidase	diagnosis,efficacy,unspecified application
	LCN2	lipocalin 2	3934	Extracellular Space	transporter	diagnosis,unspecified application
	LTF	lactotransferrin	4057	Extracellular Space	peptidase	efficacy,unspecified application
	LUZP4	leucine zipper protein 4	51213	Nucleus	other
	MAGEC2	MAGE family member C2	51438	Other	other
	MMP8	matrix metallopeptidase 8	4317	Extracellular Space	peptidase	efficacy	marimastat,rebimastat
	MPO	myeloperoxidase	4353	Cytoplasm	enzyme	diagnosis,efficacy,unspecified application	AZD4831
	MS4A3	membrane spanning 4-domains A3	932	Plasma Membrane	other
	OLFM4	olfactomedin 4	10562	Extracellular Space	other
	ORM1	orosomucoid 1	5004	Extracellular Space	other	unspecified application
	PABPC1L2B	poly(A) binding protein cytoplasmic 1 like 2B	645974	Cytoplasm	other
	PADI4	peptidyl arginine deiminase 4	23569	Cytoplasm	enzyme
	PGLYRP1	peptidoglycan recognition protein 1	8993	Plasma Membrane	transmembrane receptor
	PPBP	pro-platelet basic protein	5473	Extracellular Space	cytokine
	PRG3	proteoglycan 3, pro eosinophil major basic protein 2	10394	Extracellular Space	other
	PRSS57	serine protease 57	400668	Extracellular Space	peptidase
	PRTN3	proteinase 3	5657	Extracellular Space	peptidase	unspecified application
	RNASE3	ribonuclease A family member 3	6037	Extracellular Space	enzyme	efficacy
	S100A12	S100 calcium binding protein A12	6283	Cytoplasm	other	unspecified application
	S100A8	S100 calcium binding protein A8	6279	Cytoplasm	other	diagnosis,efficacy,unspecified application
	SLC35D3	solute carrier family 35 member D3	340146	Cytoplasm	other
	TCN1	transcobalamin 1	6947	Cytoplasm	transporter	diagnosis
	TREML1	triggering receptor expressed on myeloid cells like 1	340205	Plasma Membrane	other
Purple	AADAC	arylacetamide deacetylase	13	Cytoplasm	enzyme
	AADACL2	arylacetamide deacetylase like 2	344752	Other	other
	AADACL4	arylacetamide deacetylase like 4	343066	Other	other
	ABLIM2	actin binding LIM protein family member 2	84448	Cytoplasm	other
	ADCY1	adenylate cyclase 1	107	Plasma Membrane	enzyme
	AGAP5 (includes others)	ArfGAP with GTPase domain, ankyrin repeat and PH domain 5	119016	Other	other
	ALDH1A2	aldehyde dehydrogenase 1 family member A2	8854	Cytoplasm	enzyme
	ALOX15	arachidonate 15-lipoxygenase	246	Cytoplasm	enzyme	disease progression,efficacy
	AMPH	amphiphysin	273	Plasma Membrane	other
	ANHX	anomalous homeobox	647589	Other	other
	ANKRD66	ankyrin repeat domain 66	100287718	Other	other
	ANXA13	annexin A13	312	Plasma Membrane	other
	APBA2	amyloid beta precursor protein binding family A member 2	321	Cytoplasm	transporter	disease progression
	APLP1	amyloid beta precursor like protein 1	333	Extracellular Space	other
	ARSE	arylsulfatase E	415	Cytoplasm	enzyme	diagnosis
	ATOH8	atonal bHLH transcription factor 8	84913	Nucleus	transcription regulator
	AVPR1A	arginine vasopressin receptor 1A	552	Plasma Membrane	G-protein coupled receptor		AVP,conivaptan,lypressin,SRX246
	B4GALNT2	beta-1,4-N-acetyl-galactosaminyltransferase 2	124872	Cytoplasm	enzyme
	BHLHE22	basic helix-loop-helix family member e22	27319	Nucleus	transcription regulator
	BHMT2	betaine--homocysteine S-methyltransferase 2	23743	Cytoplasm	enzyme
	BOD1L2	biorientation of chromosomes in cell division 1 like 2	284257	Other	other
	BRINP2	BMP/retinoic acid inducible neural specific 2	57795	Cytoplasm	other
	C11orf86	chromosome 11 open reading frame 86	254439	Other	other
	C12orf50	chromosome 12 open reading frame 50	160419	Other	other
	C22orf31	chromosome 22 open reading frame 31	25770	Other	other
	C4orf47	chromosome 4 open reading frame 47	441054	Cytoplasm	other
	CALML3	calmodulin like 3	810	Cytoplasm	other
	CBLN1	cerebellin 1 precursor	869	Cytoplasm	other	unspecified application
	CCDC122	coiled-coil domain containing 122	160857	Other	other
	CCER1	coiled-coil glutamate rich protein 1	196477	Other	other
	CCR8	C-C motif chemokine receptor 8	1237	Plasma Membrane	G-protein coupled receptor
	CHI3L2	chitinase 3 like 2	1117	Extracellular Space	enzyme
	CHRDL1	chordin like 1	91851	Extracellular Space	other
	CILP	cartilage intermediate layer protein	8483	Extracellular Space	phosphatase
	CNR1	cannabinoid receptor 1	1268	Plasma Membrane	G-protein coupled receptor		BAY 38-7271,delta-8-tetrahydrocannabinol,delta-9-tetrahydrocannabinol,rimonabant,SLV 319,trans-(Â±)-nabilone
	COL26A1	collagen type XXVI alpha 1 chain	136227	Extracellular Space	other
	COL4A3	collagen type IV alpha 3 chain	1285	Extracellular Space	other	efficacy,unspecified application	collagenase clostridium histolyticum
	COL4A4	collagen type IV alpha 4 chain	1286	Extracellular Space	other		collagenase clostridium histolyticum
	CRLF1	cytokine receptor like factor 1	9244	Extracellular Space	other
	CSDC2	cold shock domain containing C2	27254	Cytoplasm	other
	CT47A6 (includes others)	cancer/testis antigen family 47 member A6	653282	Other	other
	CYP2A6 (includes others)	cytochrome P450 family 2 subfamily A member 6	1549	Cytoplasm	enzyme
	CYP7B1	cytochrome P450 family 7 subfamily B member 1	9420	Cytoplasm	enzyme
	DEPTOR	DEP domain containing MTOR interacting protein	64798	Cytoplasm	other
	DIRAS2	DIRAS family GTPase 2	54769	Plasma Membrane	enzyme
	DKK1	dickkopf WNT signaling pathway inhibitor 1	22943	Extracellular Space	growth factor	efficacy,prognosis,unspecified application	BHQ880,DKN-01
	DMBT1	deleted in malignant brain tumors 1	1755	Plasma Membrane	transmembrane receptor
	DNAJC12	DnaJ heat shock protein family (Hsp40) member C12	56521	Cytoplasm	other
	DPP6	dipeptidyl peptidase like 6	1804	Plasma Membrane	other
	ENTPD3	ectonucleoside triphosphate diphosphohydrolase 3	956	Plasma Membrane	enzyme
	EPDR1	ependymin related 1	54749	Nucleus	other
	EPYC	epiphycan	1833	Extracellular Space	other
	ESM1	endothelial cell specific molecule 1	11082	Extracellular Space	growth factor
	EXOC1L	exocyst complex component 1 like	644145	Other	other
	F12	coagulation factor XII	2161	Extracellular Space	peptidase	prognosis
	F2R	coagulation factor II thrombin receptor	2149	Plasma Membrane	G-protein coupled receptor	disease progression	argatroban,bivalirudin,chrysalin,PAR1 inhibitor,vorapaxar
	FAM110C	family with sequence similarity 110 member C	642273	Cytoplasm	other
	FAM153A/FAM153B	family with sequence similarity 153 member B	202134	Other	other
	FGA	fibrinogen alpha chain	2243	Extracellular Space	other	diagnosis,unspecified application	F2
	FGB	fibrinogen beta chain	2244	Extracellular Space	other	unspecified application	F2
	FGG	fibrinogen gamma chain	2266	Extracellular Space	other		F2
	FOXE3	forkhead box E3	2301	Nucleus	transcription regulator
	FOXL2	forkhead box L2	668	Nucleus	transcription regulator
	FOXL2NB	FOXL2 neighbor	401089	Other	other
	GAL	galanin and GMAP prepropeptide	51083	Extracellular Space	other
	GALNT13	polypeptide N-acetylgalactosaminyltransferase 13	114805	Cytoplasm	enzyme
	GALNT17	polypeptide N-acetylgalactosaminyltransferase 17	64409	Cytoplasm	enzyme
	GAS1	growth arrest specific 1	2619	Plasma Membrane	other
	GCNT3	glucosaminyl (N-acetyl) transferase 3, mucin type	9245	Plasma Membrane	enzyme
	GLB1L2	galactosidase beta 1 like 2	89944	Other	other
	GNG4	G protein subunit gamma 4	2786	Plasma Membrane	enzyme
	GREB1	growth regulating estrogen receptor binding 1	9687	Cytoplasm	other	diagnosis
	GRIA3	glutamate ionotropic receptor AMPA type subunit 3	2892	Plasma Membrane	ion channel		farampator,LY451395,talampanel,tezampanel
	GRP	gastrin releasing peptide	2922	Extracellular Space	growth factor
	GSTA1	glutathione S-transferase alpha 1	2938	Cytoplasm	enzyme
	GSTM5	glutathione S-transferase mu 5	2949	Cytoplasm	enzyme	diagnosis,prognosis
	HEPH	hephaestin	9843	Plasma Membrane	transporter
	HHLA1	HERV-H LTR-associating 1	10086	Other	other
	HNRNPD	heterogeneous nuclear ribonucleoprotein D	3184	Nucleus	transcription regulator
	HOXA1	homeobox A1	3198	Nucleus	transcription regulator
	HOXD1	homeobox D1	3231	Nucleus	transcription regulator
	HOXD9	homeobox D9	3235	Nucleus	transcription regulator
	HOXD10	homeobox D10	3236	Nucleus	transcription regulator
	HOXD11	homeobox D11	3237	Nucleus	transcription regulator
	HSD11B1	hydroxysteroid 11-beta dehydrogenase 1	3290	Cytoplasm	enzyme
	HTR2B	5-hydroxytryptamine receptor 2B	3357	Plasma Membrane	G-protein coupled receptor		apomorphine,asenapine,blonanserin,brexpiprazole,buspirone,cariprazine,chlorprothixene,clomipramine,dihydroergotamine,doxepin,eletriptan,epinastine,ergotamine,fenfluramine,fenfluramine/phentermine,methysergide,mirtazapine,nefazodone,opipramol,quetiapine,risperidone,triflupromazine
	IGFBP1	insulin like growth factor binding protein 1	3484	Extracellular Space	other	diagnosis,efficacy,unspecified application
	IGFBP2	insulin like growth factor binding protein 2	3485	Extracellular Space	other	diagnosis,efficacy,prognosis
	IGFBP6	insulin like growth factor binding protein 6	3489	Extracellular Space	other
	IL19	interleukin 19	29949	Extracellular Space	cytokine
	IL1A	interleukin 1 alpha	3552	Extracellular Space	cytokine	efficacy,prognosis,unspecified application	MABp1
	ISLR	immunoglobulin superfamily containing leucine rich repeat	3671	Extracellular Space	other
	ITGAD	integrin subunit alpha D	3681	Plasma Membrane	other
	KCNB1	potassium voltage-gated channel subfamily B member 1	3745	Plasma Membrane	ion channel		dalfampridine
	KCNH1	potassium voltage-gated channel subfamily H member 1	3756	Plasma Membrane	ion channel
	KCNK4	potassium two pore domain channel subfamily K member 4	50801	Plasma Membrane	ion channel
	KERA	keratocan	11081	Extracellular Space	other
	KLHL13	kelch like family member 13	90293	Cytoplasm	other
	KLK3	kallikrein related peptidase 3	354	Extracellular Space	peptidase	diagnosis,disease progression,efficacy,prognosis,safety,unspecified application
	KRTAP4-12	keratin associated protein 4-12	83755	Other	other
	LRRN4CL	LRRN4 C-terminal like	221091	Other	other
	LYZL1	lysozyme like 1	84569	Other	enzyme
	MAOB	monoamine oxidase B	4129	Cytoplasm	enzyme		benzphetamine,dextroamphetamine,fenfluramine/phentermine,isocarboxazid,ladostigil,levodopa/rasagiline,MAO-B inhibitor,methamphetamine,pargyline,phenelzine,phentermine,phentermine/topiramate,procainamide,rasagiline,safinamide,selegiline,tranylcypromine
	MCCD1	mitochondrial coiled-coil domain 1	401250	Other	other
	MCIDAS	multiciliate differentiation and DNA synthesis associated cell cycle protein	345643	Nucleus	other
	MEDAG	mesenteric estrogen dependent adipogenesis	84935	Cytoplasm	other
	MGST1	microsomal glutathione S-transferase 1	4257	Cytoplasm	enzyme
	MMP27	matrix metallopeptidase 27	64066	Cytoplasm	peptidase		marimastat
	NAP1L2	nucleosome assembly protein 1 like 2	4674	Nucleus	other
	NDP	norrin cystine knot growth factor NDP	4693	Extracellular Space	growth factor
	NPBWR1	neuropeptides B and W receptor 1	2831	Plasma Membrane	G-protein coupled receptor
	NPW	neuropeptide W	283869	Extracellular Space	other
	NTRK1	neurotrophic receptor tyrosine kinase 1	4914	Plasma Membrane	kinase		belizatinib,DS-6051b,entrectinib,larotrectinib,lorlatinib,LOXO-195,milciclib,PLX7486,regorafenib,repotrectinib,TRK tyrosine kinase inhibitor,VMD-928
	OMD	osteomodulin	4958	Extracellular Space	other
	OR5B12	olfactory receptor family 5 subfamily B member 12	390191	Plasma Membrane	G-protein coupled receptor
	OR7G2	olfactory receptor family 7 subfamily G member 2	390882	Plasma Membrane	G-protein coupled receptor
	P4HA3	prolyl 4-hydroxylase subunit alpha 3	283208	Cytoplasm	enzyme
	PAEP	progestagen associated endometrial protein	5047	Cytoplasm	other	diagnosis
	PCBP3	poly(rC) binding protein 3	54039	Nucleus	transcription regulator
	PDZK1IP1	PDZK1 interacting protein 1	10158	Extracellular Space	other
	PLIN1	perilipin 1	5346	Cytoplasm	other
	PNMA2	PNMA family member 2	10687	Nucleus	transporter
	PRAMEF12	PRAME family member 12	390999	Other	other
	PRAMEF14	PRAME family member 14	729528	Other	other
	PRL	prolactin	5617	Extracellular Space	cytokine	diagnosis,efficacy,safety
	PRSS58	serine protease 58	136541	Other	peptidase
	PRUNE2	prune homolog 2 with BCH domain	158471	Cytoplasm	other
	PTH	parathyroid hormone	5741	Extracellular Space	other	efficacy,safety
	RASD1	ras related dexamethasone induced 1	51655	Cytoplasm	enzyme
	RBFOX1	RNA binding fox-1 homolog 1	54715	Cytoplasm	other
	RBP1	retinol binding protein 1	5947	Extracellular Space	transporter	diagnosis
	RBP4	retinol binding protein 4	5950	Extracellular Space	other	unspecified application
	RGS22	regulator of G protein signaling 22	26166	Cytoplasm	other
	RIMS4	regulating synaptic membrane exocytosis 4	140730	Plasma Membrane	other
	RORB	RAR related orphan receptor B	6096	Nucleus	ligand-dependent nuclear receptor
	ROS1	ROS proto-oncogene 1, receptor tyrosine kinase	6098	Plasma Membrane	kinase	efficacy,unspecified application	alkotinib,brigatinib,cabozantinib,cabozantinib/erlotinib,cabozantinib/nivolumab,ceritinib,crizotinib,crizotinib/erlotinib,crizotinib/gefitinib,crizotinib/pazopanib,crizotinib/vemurafenib,DS-6051b,entrectinib,lorlatinib,repotrectinib,ROS1 inhibitor
	RPRM	reprimo, TP53 dependent G2 arrest mediator homolog	56475	Cytoplasm	other
	RXFP1	relaxin family peptide receptor 1	59350	Plasma Membrane	G-protein coupled receptor		relaxin
	S100A3	S100 calcium binding protein A3	6274	Other	transporter
	SBSN	suprabasin	374897	Cytoplasm	other
	SCARA5	scavenger receptor class A member 5	286133	Plasma Membrane	transmembrane receptor
	SERPINA3	serpin family A member 3	12	Extracellular Space	other	unspecified application
	SH3GL2	SH3 domain containing GRB2 like 2, endophilin A1	6456	Plasma Membrane	enzyme
	SHISAL1	shisa like 1	85352	Other	other
	SHISAL2B	shisa like 2B	100132916	Other	other
	SLCO1B3	solute carrier organic anion transporter family member 1B3	28234	Plasma Membrane	transporter
	SNAP91	synaptosome associated protein 91	9892	Plasma Membrane	other
	SOAT2	sterol O-acyltransferase 2	8435	Cytoplasm	enzyme	unspecified application
	SPOCK1	SPARC (osteonectin), cwcv and kazal like domains proteoglycan 1	6695	Extracellular Space	other
	SPTSSB	serine palmitoyltransferase small subunit B	165679	Cytoplasm	enzyme
	SST	somatostatin	6750	Extracellular Space	other	efficacy
	STAC2	SH3 and cysteine rich domain 2	342667	Plasma Membrane	other
	STAR	steroidogenic acute regulatory protein	6770	Cytoplasm	transporter
	STMN2	stathmin 2	11075	Plasma Membrane	other
	SYT9	synaptotagmin 9	143425	Plasma Membrane	transporter
	TAS2R1	taste 2 receptor member 1	50834	Plasma Membrane	G-protein coupled receptor
	TBATA	thymus, brain and testes associated	219793	Cytoplasm	other
	TFF3	trefoil factor 3	7033	Extracellular Space	other	diagnosis,unspecified application
	TLX3	T cell leukemia homeobox 3	30012	Nucleus	transcription regulator
	TMEM132B	transmembrane protein 132B	114795	Other	other
	TMEM45A	transmembrane protein 45A	55076	Plasma Membrane	other
	TMEM59L	transmembrane protein 59 like	25789	Cytoplasm	other
	TNFRSF8	TNF receptor superfamily member 8	943	Plasma Membrane	transmembrane receptor	diagnosis,unspecified application	AFM13,anti-CD30 monoclonal antibody,brentuximab vedotin,brentuximab vedotin/rituximab,HeFi-1 monoclonal antibody,iratumumab,MDX-1401,monoclonal antibody SGN-30
	TNR	tenascin R	7143	Plasma Membrane	other
	TRIM48	tripartite motif containing 48	79097	Other	other
	TRIM51	tripartite motif-containing 51	84767	Extracellular Space	other
	TRIM67	tripartite motif containing 67	440730	Cytoplasm	other
	TRPC4	transient receptor potential cation channel subfamily C member 4	7223	Plasma Membrane	ion channel
	TUBA3C/TUBA3D	tubulin alpha 3c	113457	Nucleus	other		bevacizumab/docetaxel,bevacizumab/paclitaxel,bevacizumab/paclitaxel/pemetrexed,bevacizumab/paclitaxel/topotecan,capecitabine/docetaxel,capecitabine/docetaxel/gemcitabine,capecitabine/docetaxel/oxaliplatin/trastuzumab,cevipabulin,colchicine,colchicine/probenecid,cyclophosphamide/daunorubicin/imatinib/prednisolone/vincristine,cyclophosphamide/daunorubicin/imatinib/prednisone/vincristine,cyclophosph…
	TUBA3E	tubulin alpha 3e	112714	Cytoplasm	other
	UBE2QL1	ubiquitin conjugating enzyme E2 Q family like 1	134111	Nucleus	enzyme
	UCHL1	ubiquitin C-terminal hydrolase L1	7345	Cytoplasm	peptidase	diagnosis,prognosis
	VCX2 (includes others)	variable charge Y-linked	9084	Other	other
	WNT4	Wnt family member 4	54361	Extracellular Space	cytokine
	WNT16	Wnt family member 16	51384	Extracellular Space	other
	WNT10B	Wnt family member 10B	7480	Extracellular Space	other
	WNT5A	Wnt family member 5A	7474	Extracellular Space	cytokine
	WT1	Wilms tumor 1	7490	Nucleus	transcription regulator	diagnosis,disease progression,prognosis,unspecified application
	ZP4	zona pellucida glycoprotein 4	57829	Extracellular Space	other

## Sheet: S Table 3
Supplementary Table 3: WGCNA "darkred" module - Pathways of diseases and biological function from IPA
Categories	Diseases or Functions Annotation	p-value	B-H p-value	Molecules	# Molecules
Cellular Compromise,Inflammatory Response	Degranulation of neutrophils	1.22e-34	1.64e-31	AZU1,BPI,CAMP,CEACAM6,CEACAM8,CRISP3,DEFA1 (includes others),DEFA4,ELANE,EPX,HP,LCN2,LTF,MMP8,MPO,MS4A3,OLFM4,ORM1,PGLYRP1,PPBP,PRG3,PRTN3,RNASE3,S100A12,S100A8,TCN1	26
Infectious Diseases,Inflammatory Disease,Organismal Injury and Abnormalities,Respiratory Disease	Severe acute respiratory syndrome	1.47e-20	9.9e-18	BPI,CAMP,CEACAM8,CEBPE,DEFA1 (includes others),DEFA4,HP,LCN2,LTF,PADI4,PGLYRP1,S100A12,TCN1	13
Antimicrobial Response,Inflammatory Response	Antibacterial response	7.57e-19	3.39e-16	AZU1,BPI,CAMP,CEBPE,DEFA1 (includes others),DEFA4,ELANE,LCN2,LTF,PGLYRP1,RNASE3,S100A12,S100A8	13
Infectious Diseases	Tuberculosis	1.52e-17	5.11e-15	BPI,CAMP,CEACAM6,CEACAM8,DEFA1 (includes others),DEFA4,ELANE,LCN2,LTF,MPO,OLFM4,RNASE3,TCN1	13
Antimicrobial Response,Inflammatory Response	Antimicrobial response	2.15e-16	5.78e-14	AZU1,BPI,CAMP,CEBPE,DEFA1 (includes others),DEFA4,ELANE,LCN2,LTF,MPO,PGLYRP1,PRTN3,RNASE3,S100A12,S100A8	15
Inflammatory Response	Inflammatory response	3.83e-16	8.58e-14	AZU1,BPI,CAMP,CEACAM6,CEBPE,DEFA1 (includes others),ELANE,EPX,HP,LCN2,LTF,MMP8,MPO,ORM1,PGLYRP1,PPBP,PRG3,PRTN3,S100A12,S100A8	20
Cell Death and Survival	Killing of bacteria	1.28e-14	2.46e-12	AZU1,BPI,CAMP,CEBPE,DEFA1 (includes others),ELANE,LTF,MPO,PRTN3	9
Cell-To-Cell Signaling and Interaction,Hematological System Development and Function	Activation of myeloid cells	1.48e-14	2.48e-12	AZU1,BPI,CAMP,CEACAM6,CEBPE,ELANE,EPX,LCN2,LTF,MPO,PRG3,PRTN3,S100A12,S100A8	14
Cell-To-Cell Signaling and Interaction,Hematological System Development and Function,Immune Cell Trafficking,Inflammatory Response	Activation of phagocytes	4.81e-14	7.18e-12	AZU1,BPI,CAMP,CEACAM6,CEBPE,ELANE,EPX,LCN2,LTF,MPO,PRG3,PRTN3,S100A12,S100A8	14
Cellular Movement,Immune Cell Trafficking	Leukocyte migration	4.08e-13	5.49e-11	AZU1,CAMP,CEACAM6,CEACAM8,CEBPE,CLEC1B,DEFA1 (includes others),ELANE,HP,LCN2,LTF,MMP8,MPO,OLFM4,PGLYRP1,PPBP,PRTN3,S100A12,S100A8	19
Immunological Disease	Systemic autoimmune syndrome	9.28e-13	1.13e-10	AZU1,BPI,CAMP,CEACAM6,CEACAM8,CLEC1B,CRISP3,DEFA1 (includes others),DEFA4,ELANE,HP,LCN2,LTF,MMP8,MPO,PADI4,PGLYRP1,PRTN3,RNASE3,S100A12,S100A8	21
Connective Tissue Disorders,Immunological Disease,Inflammatory Disease,Organismal Injury and Abnormalities,Skeletal and Muscular Disorders	Lupus erythematosus	2.13e-12	2.39e-10	AZU1,BPI,CAMP,CEACAM8,CRISP3,DEFA4,ELANE,LCN2,LTF,MMP8,MPO,RNASE3,S100A8	13
Cellular Movement	Cell movement of myeloid cells	2.48e-12	2.41e-10	AZU1,CAMP,CEBPE,DEFA1 (includes others),ELANE,HP,LCN2,LTF,MMP8,MPO,OLFM4,PPBP,PRTN3,S100A12,S100A8	15
Cellular Movement,Hematological System Development and Function,Immune Cell Trafficking	Cell movement of granulocytes	2.52e-12	2.41e-10	AZU1,CAMP,CEBPE,ELANE,LCN2,LTF,MMP8,MPO,OLFM4,PPBP,PRTN3,S100A12,S100A8	13
Cellular Movement,Hematological System Development and Function,Immune Cell Trafficking	Cell movement of leukocytes	2.92e-12	2.62e-10	AZU1,CAMP,CEBPE,CLEC1B,DEFA1 (includes others),ELANE,HP,LCN2,LTF,MMP8,MPO,OLFM4,PGLYRP1,PPBP,PRTN3,S100A12,S100A8	17
Cellular Growth and Proliferation,Organismal Development	Growth of bacteria	3.78e-12	3.17e-10	AZU1,BPI,CAMP,ELANE,LCN2,LTF,ORM1,PPBP	8
Connective Tissue Disorders,Inflammatory Disease,Organismal Injury and Abnormalities,Skeletal and Muscular Disorders	Rheumatic Disease	4.69e-12	3.7e-10	AZU1,BPI,CAMP,CEACAM8,CLEC1B,CRISP3,DEFA1 (includes others),DEFA4,ELANE,HP,LCN2,LTF,MMP8,MPO,PADI4,PGLYRP1,PRTN3,RNASE3,S100A12,S100A8	20
Cell-To-Cell Signaling and Interaction,Hematological System Development and Function,Immune Cell Trafficking,Inflammatory Response	Activation of neutrophils	6.72e-12	5.01e-10	CEACAM6,ELANE,EPX,LCN2,LTF,MPO,PRG3,PRTN3	8
Cellular Growth and Proliferation,Organismal Development	Proliferation of E. coli	9.19e-12	6.5e-10	AZU1,CAMP,ELANE,LTF,ORM1,PPBP	6
Cell-To-Cell Signaling and Interaction,Hematological System Development and Function	Activation of blood cells	9.84e-12	6.61e-10	AZU1,BPI,CAMP,CEACAM6,CEBPE,CLEC1B,ELANE,EPX,LCN2,LTF,MPO,PADI4,PRG3,PRTN3,S100A12,S100A8	16
Connective Tissue Disorders,Immunological Disease,Inflammatory Disease,Organismal Injury and Abnormalities,Skeletal and Muscular Disorders	Systemic lupus erythematosus	2.82e-11	1.81e-09	AZU1,BPI,CAMP,CEACAM8,CRISP3,DEFA4,ELANE,LCN2,LTF,MMP8,MPO,RNASE3	12
Cell-To-Cell Signaling and Interaction,Hematological System Development and Function,Immune Cell Trafficking,Inflammatory Response	Activation of leukocytes	3e-11	1.84e-09	AZU1,BPI,CAMP,CEACAM6,CEBPE,CLEC1B,ELANE,EPX,LCN2,LTF,MPO,PRG3,PRTN3,S100A12,S100A8	15
Cellular Movement,Hematological System Development and Function,Immune Cell Trafficking,Inflammatory Response	Cell movement of phagocytes	4.83e-11	2.82e-09	AZU1,CAMP,CEBPE,CLEC1B,DEFA1 (includes others),ELANE,HP,LCN2,MMP8,MPO,PPBP,PRTN3,S100A12,S100A8	14
Cellular Movement,Hematological System Development and Function,Immune Cell Trafficking,Inflammatory Response	Cell movement of neutrophils	9.77e-11	5.47e-09	AZU1,CAMP,CEBPE,ELANE,LCN2,MMP8,MPO,PPBP,PRTN3,S100A12,S100A8	11
Cell Death and Survival	Killing of Staphylococcus aureus	1.23e-10	6.63e-09	AZU1,CAMP,DEFA1 (includes others),LTF,MPO	5
Cell Death and Survival	Killing of Enterococcus faecalis	2.47e-10	1.28e-08	AZU1,CAMP,LTF,PRTN3	4
Cell Death and Survival	Killing of E. coli	2.78e-10	1.39e-08	AZU1,CAMP,DEFA1 (includes others),LTF,PRTN3	5
Cell Death and Survival	Apoptosis of granulocytes	5.63e-10	2.57e-08	CAMP,ELANE,LCN2,LTF,MMP8,MPO,PRTN3	7
Inflammatory Response	Immune response of cells	5.64e-10	2.57e-08	AZU1,CAMP,CEACAM6,CEBPE,ELANE,LCN2,LTF,MPO,PADI4,PGLYRP1,PRTN3,S100A12,S100A8	13
Cell-To-Cell Signaling and Interaction	Binding of myeloid cells	5.74e-10	2.57e-08	BPI,CAMP,ELANE,LTF,MPO,ORM1,PPBP,PRTN3,S100A8	9
Cellular Movement	Chemotaxis of myeloid cells	6.13e-10	2.66e-08	AZU1,CAMP,DEFA1 (includes others),ELANE,HP,LCN2,PPBP,PRTN3,S100A12,S100A8	10
Cellular Movement,Hematological System Development and Function,Immune Cell Trafficking,Inflammatory Response	Chemotaxis of phagocytes	8.45e-10	3.55e-08	AZU1,CAMP,DEFA1 (includes others),ELANE,HP,LCN2,PPBP,PRTN3,S100A12,S100A8	10
Cell-To-Cell Signaling and Interaction,Cellular Function and Maintenance,Inflammatory Response	Phagocytosis of cells	9.54e-10	3.89e-08	AZU1,CAMP,CEACAM6,CEBPE,ELANE,LCN2,MPO,PADI4,PGLYRP1,PRTN3	10
Cellular Movement,Hematological System Development and Function,Immune Cell Trafficking,Inflammatory Response	Chemotaxis of neutrophils	1.33e-09	5.26e-08	AZU1,CAMP,ELANE,LCN2,PPBP,PRTN3,S100A12,S100A8	8
Antimicrobial Response,Humoral Immune Response,Inflammatory Response	Antifungal response	2.1e-09	8.07e-08	DEFA4,ELANE,MPO,S100A12,S100A8	5
Cell Death and Survival	Apoptosis of neutrophils	2.3e-09	8.43e-08	CAMP,LCN2,LTF,MMP8,MPO,PRTN3	6
Cell Death and Survival	Killing of Pseudomonas aeruginosa	2.32e-09	8.43e-08	AZU1,CAMP,DEFA1 (includes others),LTF	4
Cell-To-Cell Signaling and Interaction	Binding of blood cells	2.71e-09	9.6e-08	BPI,CAMP,CLEC1B,ELANE,LTF,MPO,ORM1,PADI4,PPBP,PRTN3,S100A8	11
Cell Death and Survival	Apoptosis of myeloid cells	6.01e-09	2.04e-07	CAMP,ELANE,LCN2,LTF,MMP8,MPO,PRTN3,S100A8	8
Cellular Function and Maintenance	Engulfment of cells	6.08e-09	2.04e-07	AZU1,CAMP,CEACAM6,CEBPE,ELANE,HP,LCN2,MPO,PADI4,PGLYRP1,PRTN3	11
Cell-To-Cell Signaling and Interaction,Hematological System Development and Function,Immune Cell Trafficking	Binding of granulocytes	1.19e-08	3.89e-07	BPI,ELANE,LTF,MPO,PPBP,PRTN3,S100A8	7
Immunological Disease	Specific granule deficiency	1.81e-08	5.79e-07	CEBPE,LTF,ORM1	3
Cellular Movement,Hematological System Development and Function,Immune Cell Trafficking	Cellular infiltration by leukocytes	4.12e-08	1.29e-06	ELANE,LCN2,LTF,MMP8,MPO,OLFM4,PGLYRP1,PPBP,PRTN3,S100A8	10
Cellular Movement	Migration of cells	5.3e-08	1.62e-06	AZU1,CAMP,CEACAM6,CEACAM8,CEBPE,CLEC1B,DEFA1 (includes others),ELANE,HP,LCN2,LTF,MMP8,MPO,OLFM4,ORM1,PGLYRP1,PPBP,PRTN3,S100A12,S100A8	20
Developmental Disorder,Hereditary Disorder,Metabolic Disease,Organismal Injury and Abnormalities,Respiratory Disease	Cystic Fibrosis	5.99e-08	1.79e-06	ELANE,LTF,MMP8,MPO,PRTN3	5
Cell-To-Cell Signaling and Interaction,Hematological System Development and Function,Immune Cell Trafficking	Adhesion of immune cells	9.05e-08	2.64e-06	BPI,CAMP,ELANE,LTF,MPO,ORM1,PPBP,PRTN3,S100A8	9
Cell-To-Cell Signaling and Interaction,Cellular Movement,Hematological System Development and Function,Immune Cell Trafficking,Inflammatory Response	Recruitment of neutrophils	1.2e-07	3.45e-06	CAMP,ELANE,LCN2,LTF,MPO,PRTN3,S100A8	7
Gastrointestinal Disease,Inflammatory Response	Inflammation of gastrointestinal tract	1.43e-07	3.93e-06	CAMP,CEACAM6,CEBPE,CRISP3,EPX,LCN2,LTF,MPO,OLFM4,S100A8	10
Cell Death and Survival	Apoptosis of phagocytes	1.43e-07	3.93e-06	CAMP,LCN2,LTF,MMP8,MPO,PRTN3,S100A8	7
Cell Death and Survival	Killing of Staphylococcus aureus subsp. aureus	1.58e-07	4.24e-06	CAMP,DEFA1 (includes others),LTF	3
Cell Death and Survival	Killing of Candida albicans	2.52e-07	6.65e-06	CAMP,DEFA1 (includes others),PRTN3	3
Hematological Disease,Immunological Disease	Abnormal function of neutrophils	3.02e-07	7.81e-06	CEBPE,ELANE,MPO,PADI4,PRTN3	5
Inflammatory Disease	Chronic inflammatory disorder	4.64e-07	1.18e-05	BPI,CAMP,CLEC1B,DEFA1 (includes others),ELANE,HP,LCN2,LTF,MPO,PADI4,PGLYRP1,PRTN3,S100A12,S100A8	14
Infectious Diseases	Infection of mammalia	5.36e-07	1.33e-05	CAMP,CEBPE,ELANE,LCN2,MMP8,MPO,OLFM4,PADI4	8
Gastrointestinal Disease,Inflammatory Disease	Gastroenteritis	6.89e-07	1.67e-05	CAMP,CEACAM6,CEBPE,EPX,LCN2,LTF,MPO,OLFM4,S100A8	9
Infectious Diseases	Viral Infection	6.97e-07	1.67e-05	BPI,CAMP,CEACAM8,CEBPE,DEFA1 (includes others),DEFA4,ELANE,HP,LCN2,LTF,PADI4,PGLYRP1,PPBP,S100A12,S100A8,TCN1	16
Inflammatory Response,Organismal Injury and Abnormalities	Inflammation of organ	7.32e-07	1.73e-05	CAMP,CEACAM6,CEBPE,CRISP3,DEFA1 (includes others),EPX,HP,LCN2,LTF,MMP8,MPO,OLFM4,PGLYRP1,RNASE3,S100A8	15
Cell Death and Survival	Apoptosis of leukocytes	9.97e-07	2.31e-05	CAMP,ELANE,GRAP2,LCN2,LTF,MMP8,MPO,PRTN3,S100A8	9
Cellular Growth and Proliferation,Organismal Development	Growth of Bacillus subtilis	1.28e-06	2.92e-05	CAMP,ORM1,PPBP	3
Connective Tissue Disorders,Immunological Disease,Inflammatory Disease,Inflammatory Response,Organismal Injury and Abnormalities,Skeletal and Muscular Disorders	Rheumatoid arthritis	1.41e-06	3.16e-05	CLEC1B,DEFA1 (includes others),ELANE,HP,LTF,MPO,PADI4,PGLYRP1,PRTN3,S100A12,S100A8	11
Cellular Growth and Proliferation,Organismal Development	Growth of Staphylococcus aureus	1.63e-06	3.59e-05	CAMP,ORM1,PPBP	3
Free Radical Scavenging	Synthesis of reactive oxygen species	1.94e-06	4.2e-05	CAMP,CEBPE,ELANE,HP,LTF,MPO,PRG3,PRTN3,S100A8	9
Cell-To-Cell Signaling and Interaction,Cellular Movement,Hematological System Development and Function,Immune Cell Trafficking,Inflammatory Response	Chemoattraction of leukocytes	2.11e-06	4.5e-05	AZU1,CAMP,DEFA1 (includes others),PPBP	4
Organismal Survival	Survival of organism	2.17e-06	4.57e-05	CAMP,CEACAM6,DEFA1 (includes others),ELANE,HP,LCN2,LTF,MMP8,ORM1,PADI4,PRTN3	11
Gastrointestinal Disease,Inflammatory Disease,Inflammatory Response,Organismal Injury and Abnormalities	Colitis	2.27e-06	4.65e-05	CAMP,CEACAM6,CEBPE,EPX,LCN2,LTF,MPO,S100A8	8
Hematological System Development and Function,Tissue Morphology	Quantity of myeloid cells	2.28e-06	4.65e-05	CAMP,CEBPE,GRAP2,LCN2,MMP8,MPO,PGLYRP1,PRTN3,S100A8	9
Hematological System Development and Function,Immune Cell Trafficking,Inflammatory Response,Tissue Development	Accumulation of granulocytes	2.65e-06	5.31e-05	ELANE,LCN2,MMP8,PRTN3,S100A8	5
Cellular Growth and Proliferation,Organismal Development	Growth of Escherichia coli K12	2.81e-06	5.48e-05	CAMP,ELANE	2
Cellular Growth and Proliferation,Organismal Development	Growth of Escherichia coli strain ML-35	2.81e-06	5.48e-05	CAMP,PPBP	2
Organismal Injury and Abnormalities,Respiratory Disease	Chronic obstructive pulmonary disease	3.2e-06	6.14e-05	ELANE,LCN2,LTF,MMP8,MPO,PRTN3	6
Hematological System Development and Function	Coagulation	3.33e-06	6.22e-05	BPI,CLEC1B,EPX,HP,LCN2,PADI4,PRTN3	7
Cell Death and Survival	Cell death of immune cells	3.33e-06	6.22e-05	CAMP,ELANE,GRAP2,LCN2,LTF,MMP8,MPO,PPBP,PRTN3,S100A8	10
Cellular Growth and Proliferation,Organismal Development	Growth of Candida albicans	3.63e-06	6.69e-05	AZU1,CAMP,PPBP	3
Cell-To-Cell Signaling and Interaction,Hematological System Development and Function,Inflammatory Response	Binding of professional phagocytic cells	3.94e-06	7.16e-05	BPI,CAMP,ORM1,PPBP,PRTN3,S100A8	6
Free Radical Scavenging	Generation of reactive oxygen species	5.98e-06	0.000107	CAMP,ELANE,HP,LTF,PRG3,PRTN3	6
Cell-To-Cell Signaling and Interaction,Cellular Growth and Proliferation	Stimulation of cells	6.09e-06	0.000108	CAMP,EPX,GRAP2,LCN2,LTF,MPO,PPBP	7
Inflammatory Response,Respiratory Disease	Inflammation of respiratory system component	6.2e-06	0.000108	CAMP,CEBPE,ELANE,EPX,LCN2,LTF,MMP8,MPO,RNASE3	9
Hematological System Development and Function,Inflammatory Response,Tissue Morphology	Quantity of phagocytes	8.12e-06	0.00014	CAMP,GRAP2,LCN2,MMP8,MPO,PGLYRP1,PRTN3,S100A8	8
Tissue Morphology	Disruption of respiratory epithelium	8.43e-06	0.00014	ELANE,PRTN3	2
Cell-To-Cell Signaling and Interaction,Respiratory Disease	Detachment of bronchial epithelial cells	8.43e-06	0.00014	ELANE,PRTN3	2
Cardiovascular Disease,Cell-To-Cell Signaling and Interaction,Inflammatory Response,Organismal Injury and Abnormalities	Inflammation of endothelial cells	8.43e-06	0.00014	S100A12,S100A8	2
Hematological System Development and Function,Tissue Morphology	Quantity of granulocytes	9.54e-06	0.000156	CAMP,CEBPE,LCN2,MMP8,PGLYRP1,PRTN3,S100A8	7
Cellular Movement,Hematological System Development and Function,Immune Cell Trafficking	Cellular infiltration by granulocytes	1.11e-05	0.00018	ELANE,LCN2,MMP8,OLFM4,PPBP,PRTN3	6
Cell Death and Survival,Organismal Injury and Abnormalities	Necrosis of epithelial tissue	1.17e-05	0.000187	AZU1,BPI,CAMP,EPX,LCN2,MPO,PRTN3,RNASE3,S100A8	9
Dermatological Diseases and Conditions,Organismal Injury and Abnormalities	Exanthem of skin	1.26e-05	0.000199	LCN2,RNASE3,S100A12,S100A8,TCN1	5
Cell-To-Cell Signaling and Interaction,Hematological System Development and Function,Immune Cell Trafficking,Inflammatory Response	Activation of macrophages	1.29e-05	0.000201	BPI,CAMP,CEBPE,LCN2,LTF,MPO	6
Cell-To-Cell Signaling and Interaction,Hematological System Development and Function,Immune Cell Trafficking,Inflammatory Response	Activation of mononuclear leukocytes	1.38e-05	0.000213	AZU1,CAMP,CEACAM6,CLEC1B,ELANE,LTF,PRTN3,S100A12	8
Hematological System Development and Function,Inflammatory Response,Tissue Morphology	Quantity of neutrophils	1.46e-05	0.000223	CAMP,LCN2,MMP8,PGLYRP1,PRTN3,S100A8	6
Hematological System Development and Function,Immune Cell Trafficking,Inflammatory Response,Tissue Development	Accumulation of neutrophils	1.63e-05	0.000247	ELANE,LCN2,PRTN3,S100A8	4
Dental Disease,Dermatological Diseases and Conditions,Gastrointestinal Disease,Hereditary Disorder,Organismal Injury and Abnormalities	Papillon-lefevre disease	1.68e-05	0.000249	ELANE,PRTN3	2
Cell Death and Survival	Lysis of bacteria	1.68e-05	0.000249	BPI,CAMP	2
Molecular Transport	Quantity of metal	1.89e-05	0.000276	ELANE,GRAP2,HP,LCN2,LTF,ORM1,PPBP,S100A8	8
Cardiovascular System Development and Function,Organismal Development	Angiogenesis	1.96e-05	0.000284	BPI,CAMP,CLEC1B,DEFA1 (includes others),GRAP2,HP,LCN2,MMP8,ORM1,S100A12,S100A8	11
Cell-To-Cell Signaling and Interaction,Cellular Movement	Chemoattraction of myeloid cells	2.61e-05	0.000374	AZU1,CAMP,PPBP	3
Inflammatory Response	Inflammation of body cavity	2.64e-05	0.000374	CAMP,CEACAM6,CEBPE,EPX,HP,LCN2,LTF,MMP8,MPO,OLFM4,S100A8	11
Cellular Assembly and Organization,Cellular Compromise	Disruption of lipid bilayer	2.8e-05	0.000385	AZU1,CAMP	2
Cell Death and Survival	Killing of Enterococcus faecalis 29212	2.8e-05	0.000385	CAMP,LTF	2
Respiratory Disease	Acute respiratory failure	2.8e-05	0.000385	LTF,MPO	2
Cell Death and Survival,Organismal Survival	Survival of bacteria	2.86e-05	0.000388	CAMP,DEFA1 (includes others),ELANE	3
Hematological Disease	Hemorrhagic disease	3.43e-05	0.000461	AZU1,CLEC1B,LCN2,LTF,PRTN3,TREML1	6
Cellular Movement,Hematological System Development and Function,Immune Cell Trafficking,Inflammatory Response	Chemotaxis of monocytes	3.6e-05	0.000479	AZU1,CAMP,HP,S100A12	4
Hematological System Development and Function,Organismal Functions	Coagulation of blood	3.64e-05	0.00048	BPI,CLEC1B,EPX,LCN2,PADI4,PRTN3	6
Cellular Movement,Hematological System Development and Function,Immune Cell Trafficking,Inflammatory Response	Chemotaxis of mononuclear leukocytes	4.03e-05	0.000523	AZU1,CAMP,DEFA1 (includes others),HP,S100A12	5
Organ Morphology,Organismal Injury and Abnormalities,Respiratory Disease	Destruction of alveolar wall	4.2e-05	0.000523	ELANE,PRTN3	2
Cell Death and Survival,Organismal Survival	Survival of Bacillus anthracis	4.2e-05	0.000523	CAMP,DEFA1 (includes others)	2
Carbohydrate Metabolism,Small Molecule Biochemistry	Neutralization of lipopolysaccharide	4.2e-05	0.000523	BPI,CAMP	2
Cell Death and Survival	Killing of Salmonella enterica subsp. enterica serovar Typhimurium	4.2e-05	0.000523	AZU1,CAMP	2
Cell Death and Survival	Killing of Escherichia coli 25922	4.2e-05	0.000523	CAMP,LTF	2
Cellular Movement,Hematological System Development and Function,Immune Cell Trafficking,Inflammatory Response	Infiltration by neutrophils	4.29e-05	0.000529	ELANE,LCN2,MMP8,PPBP,PRTN3	5
Dermatological Diseases and Conditions,Organismal Injury and Abnormalities	Psoriasis	4.36e-05	0.00053	CAMP,DEFA1 (includes others),LCN2,LTF,RNASE3,S100A12,S100A8,TCN1	8
Cell-To-Cell Signaling and Interaction,Cellular Growth and Proliferation,Hematological System Development and Function	Stimulation of leukocytes	4.38e-05	0.00053	CAMP,GRAP2,LCN2,MPO,PPBP	5
Cell-To-Cell Signaling and Interaction,Cellular Movement,Hematological System Development and Function,Immune Cell Trafficking,Inflammatory Response	Chemoattraction of phagocytes	4.97e-05	0.000596	AZU1,CAMP,PPBP	3
Cellular Growth and Proliferation	Colony formation by Helicobacter pylori	5.88e-05	0.000693	CAMP,OLFM4	2
Tissue Morphology	Breakdown of connective tissue	5.88e-05	0.000693	ELANE,PRTN3	2
Cell Death and Survival	Necrosis	6.48e-05	0.000758	AZU1,BPI,CAMP,CEACAM6,DEFA1 (includes others),ELANE,EPX,GRAP2,LCN2,LTF,MMP8,MPO,PADI4,PGLYRP1,PPBP,PRTN3,RNASE3,S100A8	18
Organismal Development	Secretion of mucus	6.54e-05	0.000758	CAMP,ELANE,PRTN3	3
Organismal Injury and Abnormalities,Respiratory Disease	Bleeding of lung	6.98e-05	0.000801	ELANE,MMP8,MPO	3
Inflammatory Response	Innate immune response	8.51e-05	0.000969	CAMP,DEFA4,LCN2,RNASE3,S100A12	5
Cellular Development,Cellular Growth and Proliferation,Hematological System Development and Function,Hematopoiesis,Lymphoid Tissue Structure and Development,Tissue Development	Myelopoiesis of leukocytes	8.66e-05	0.000978	CAMP,CEBPE,DEFA1 (includes others),LTF,PRTN3	5
Molecular Transport,Small Molecule Biochemistry	Release of histamine	8.92e-05	0.000996	CAMP,PPBP,PRG3	3
Cell-To-Cell Signaling and Interaction,Hematological System Development and Function,Immune Cell Trafficking	Adhesion of granulocytes	8.96e-05	0.000996	LTF,PPBP,PRTN3,S100A8	4
Post-Translational Modification,Protein Degradation,Protein Synthesis	Hydrolysis of protein fragment	9.45e-05	0.00104	AZU1,ELANE,MMP8,PRSS57,PRTN3	5
Free Radical Scavenging,Molecular Transport	Release of reactive oxygen species	0.0001	0.00109	CAMP,DEFA1 (includes others),PPBP	3
Cellular Movement,Hematological System Development and Function,Immune Cell Trafficking,Inflammatory Response	Influx of neutrophils	0.000131	0.00142	LCN2,MPO,S100A8	3
Dermatological Diseases and Conditions,Organismal Injury and Abnormalities	Plaque psoriasis	0.000137	0.00147	LCN2,S100A12,S100A8,TCN1	4
Inflammatory Response	Inflammation of absolute anatomical region	0.000139	0.00148	CAMP,CEACAM6,CEBPE,EPX,HP,LCN2,LTF,MMP8,MPO,OLFM4,S100A8	11
Connective Tissue Disorders,Hematological Disease,Organismal Injury and Abnormalities	Thrombocytopenia	0.000147	0.00156	AZU1,CLEC1B,LCN2,PRTN3,TREML1	5
Cellular Movement,Hematological System Development and Function,Immune Cell Trafficking	Cell movement of mononuclear leukocytes	0.00015	0.00157	AZU1,CAMP,DEFA1 (includes others),HP,MPO,OLFM4,S100A12	7
Cell-To-Cell Signaling and Interaction,Cellular Function and Maintenance,Hematological System Development and Function,Inflammatory Response	Phagocytosis of neutrophils	0.000176	0.00183	CAMP,LCN2,PADI4	3
Cellular Growth and Proliferation,Organismal Development	Growth of Escherichia coli 25922	0.000184	0.00187	CAMP,LTF	2
Cellular Growth and Proliferation,Organismal Development	Growth of Bacillus subtilis subsp. spizizenii	0.000184	0.00187	CAMP,PPBP	2
Connective Tissue Disorders,Inflammatory Disease,Organismal Injury and Abnormalities,Skeletal and Muscular Disorders	Osteitis	0.000184	0.00187	CEBPE,S100A12,S100A8	3
Inflammatory Disease,Inflammatory Response,Organismal Injury and Abnormalities,Respiratory Disease	Inflammation of airway	0.000185	0.00187	ELANE,EPX,LCN2,LTF,MPO,RNASE3	6
Cell-To-Cell Signaling and Interaction,Hematological System Development and Function,Inflammatory Response,Organismal Functions	Activation of blood platelets	0.00019	0.00191	BPI,CLEC1B,EPX,PADI4	4
Cellular Function and Maintenance	Internalization of cells	0.000193	0.00192	CAMP,CEACAM6,LCN2,PADI4,PGLYRP1	5
Cell-To-Cell Signaling and Interaction,Cellular Function and Maintenance,Inflammatory Response	Phagocytosis of bacteria	0.000201	0.00199	CAMP,CEACAM6,LCN2	3
Cellular Development,Cellular Growth and Proliferation,Hematological System Development and Function,Hematopoiesis,Lymphoid Tissue Structure and Development,Tissue Development	Differentiation of macrophages	0.000208	0.00204	CAMP,CEBPE,DEFA1 (includes others),LTF	4
Cellular Growth and Proliferation,Organismal Development	Growth of Pseudomonas aeruginosa	0.000217	0.00211	CAMP,ORM1	2
Cellular Movement,Hematological System Development and Function,Immune Cell Trafficking	Cell movement of antigen presenting cells	0.000242	0.00234	AZU1,CAMP,CLEC1B,DEFA1 (includes others),MPO,S100A8	6
Inflammatory Disease,Inflammatory Response,Organismal Injury and Abnormalities,Respiratory Disease	Asthma	0.000266	0.00256	ELANE,EPX,LCN2,MPO,RNASE3	5
Lipid Metabolism,Small Molecule Biochemistry	Synthesis of leukotriene	0.000281	0.00268	CAMP,LTF,PRG3	3
Cell-To-Cell Signaling and Interaction,Cellular Growth and Proliferation	Stimulation of myeloid cells	0.000292	0.00275	CAMP,MPO,PPBP	3
Cell-To-Cell Signaling and Interaction,Hematological System Development and Function,Hypersensitivity Response,Immune Cell Trafficking,Inflammatory Response	Activation of mast cells	0.000292	0.00275	EPX,S100A12,S100A8	3
Cellular Movement,Hematological System Development and Function,Immune Cell Trafficking	Migration of granulocytes	0.000304	0.00283	CAMP,CEBPE,LTF,S100A8	4
Cellular Development,Cellular Growth and Proliferation,Hematological System Development and Function,Hematopoiesis,Lymphoid Tissue Structure and Development,Tissue Development	Differentiation of myeloid leukocytes	0.000324	0.00301	CAMP,CEBPE,DEFA1 (includes others),LTF,PRTN3	5
Cell Death and Survival,Cellular Function and Maintenance	Clearance of Pseudomonas aeruginosa	0.000333	0.00306	CAMP,ELANE	2
Dermatological Diseases and Conditions,Organismal Injury and Abnormalities	Chronic skin disorder	0.000341	0.00312	LCN2,S100A12,S100A8,TCN1	4
Gastrointestinal Disease,Inflammatory Disease	Inflammatory Bowel Disease	0.000345	0.00314	BPI,CAMP,LCN2,LTF,MPO,S100A8	6
Cell-To-Cell Signaling and Interaction,Hematological System Development and Function,Hypersensitivity Response,Immune Cell Trafficking,Inflammatory Response	Activation of basophils	0.000376	0.00335	EPX,PRG3	2
Carbohydrate Metabolism,Lipid Metabolism,Small Molecule Biochemistry	Binding of lipopolysaccharide	0.000376	0.00335	BPI,CAMP	2
Cell-To-Cell Signaling and Interaction,Cellular Movement,Hematological System Development and Function,Immune Cell Trafficking,Inflammatory Response	Chemoattraction of neutrophils	0.000376	0.00335	CAMP,PPBP	2
Cell-To-Cell Signaling and Interaction,Cellular Function and Maintenance,Hematological System Development and Function	Phagocytosis of myeloid cells	0.000383	0.00338	CAMP,LCN2,PADI4,PGLYRP1	4
Cell-To-Cell Signaling and Interaction,Cellular Function and Maintenance,Inflammatory Response	Phagocytosis of phagocytes	0.00039	0.00342	CAMP,LCN2,PADI4,PGLYRP1	4
Cell-To-Cell Signaling and Interaction,Hematological System Development and Function,Immune Cell Trafficking,Inflammatory Response	Activation of monocytes	0.000421	0.00367	AZU1,CAMP,S100A12	3
Cellular Assembly and Organization,Inflammatory Response	Formation of neutrophil extracellular trap	0.000423	0.00367	MPO,PADI4	2
Cellular Movement	Mobilization of cells	0.000465	0.00401	DEFA1 (includes others),ELANE,LCN2	3
Cellular Movement,Hematological System Development and Function,Immune Cell Trafficking,Inflammatory Response	Migration of phagocytes	0.00047	0.00402	CAMP,CEBPE,CLEC1B,MPO,S100A8	5
Hematological System Development and Function,Tissue Morphology	Quantity of leukocytes	0.000476	0.00405	CAMP,CEBPE,GRAP2,LCN2,MMP8,MPO,PGLYRP1,PRTN3,S100A8	9
Lipid Metabolism,Small Molecule Biochemistry	Fatty acid metabolism	0.000494	0.00414	AZU1,CAMP,LTF,MPO,PRG3,S100A12,S100A8	7
Cell Signaling,Molecular Transport,Small Molecule Biochemistry	Release of nitric oxide	0.000496	0.00414	CAMP,DEFA1 (includes others),DEFA4	3
Cellular Compromise	Injury of cells	0.000496	0.00414	ELANE,HP,MPO	3
Cell-mediated Immune Response,Cell-To-Cell Signaling and Interaction,Cellular Movement,Hematological System Development and Function,Immune Cell Trafficking,Inflammatory Response,Lymphoid Tissue Structure and Development	Chemoattraction of T lymphocytes	0.000524	0.00435	AZU1,DEFA1 (includes others)	2
Lipid Metabolism,Small Molecule Biochemistry	Binding of lipid	0.000529	0.00436	BPI,CAMP,PRTN3	3
Hematological System Development and Function,Tissue Morphology	Quantity of antigen presenting cells	0.000565	0.00463	CAMP,GRAP2,LCN2,MMP8,PGLYRP1	5
Cardiovascular Disease,Neurological Disease,Organismal Injury and Abnormalities	Transient ischemic attack	0.000579	0.00464	LCN2,PRTN3	2
Inflammatory Response	Inflammatory response of lung	0.000579	0.00464	CAMP,MMP8	2
Cell-To-Cell Signaling and Interaction	Detachment of cells	0.00058	0.00464	BPI,ELANE,PRTN3	3
Inflammatory Disease,Organismal Injury and Abnormalities,Respiratory Disease	Pulmonary emphysema	0.00058	0.00464	ELANE,LCN2,MMP8	3
Carbohydrate Metabolism	Binding of carbohydrate	0.000598	0.00476	BPI,CAMP,PRTN3	3
Infectious Diseases	Sepsis	0.000632	0.005	CEACAM8,LCN2,LTF,MPO	4
Cell-To-Cell Signaling and Interaction,Hematological System Development and Function,Immune Cell Trafficking,Inflammatory Response	Activation of lymphocytes	0.000663	0.00521	CAMP,CEACAM6,CLEC1B,ELANE,LTF,PRTN3	6
Cardiovascular Disease,Cellular Compromise,Organismal Injury and Abnormalities	Damage of endothelial cells	0.000696	0.00544	ELANE,HP	2
Molecular Transport	Quantity of heavy metal	0.000713	0.00554	HP,LCN2,LTF	3
Cell Death and Survival,Organismal Injury and Abnormalities	Apoptosis of endothelial cells	0.000718	0.00554	AZU1,BPI,PRTN3,S100A8	4
Cell-To-Cell Signaling and Interaction,Hematological System Development and Function,Inflammatory Response	Aggregation of blood platelets	0.000729	0.0056	CLEC1B,MPO,PADI4,TREML1	4
Cardiovascular Disease,Organismal Injury and Abnormalities	Damage of endothelial tissue	0.000733	0.0056	AZU1,ELANE,HP	3
Lipid Metabolism,Molecular Transport,Small Molecule Biochemistry	Release of leukotriene C4	0.000758	0.00576	CAMP,PRG3	2
Cell-To-Cell Signaling and Interaction,Hematological System Development and Function,Immune Cell Trafficking,Inflammatory Response	Adhesion of neutrophils	0.000818	0.00618	PPBP,PRTN3,S100A8	3
Cellular Function and Maintenance	Endocytosis by eukaryotic cells	0.000831	0.00624	CAMP,HP,LCN2,PADI4,PGLYRP1	5
Cell-To-Cell Signaling and Interaction	Aggregation of cells	0.00084	0.00627	CLEC1B,LTF,MPO,PADI4,TREML1	5
Cellular Development,Cellular Growth and Proliferation,Hematological System Development and Function,Hematopoiesis,Lymphoid Tissue Structure and Development,Tissue Development	Hematopoiesis of phagocytes	0.000874	0.00645	CAMP,CEBPE,DEFA1 (includes others),LTF	4
Organismal Injury and Abnormalities,Respiratory Disease	Lung injury	0.000874	0.00645	ELANE,MMP8,PRTN3,S100A8	4
Cell Death and Survival	Cell death of eye cell lines	0.000891	0.00651	LCN2,MPO	2
Cell-To-Cell Signaling and Interaction,Cellular Function and Maintenance,Inflammatory Response	Phagocytosis of E. coli	0.000891	0.00651	CAMP,LCN2	2
Cellular Development,Cellular Growth and Proliferation,Connective Tissue Development and Function,Hematological System Development and Function,Hematopoiesis,Organismal Development,Tissue Development	Differentiation of erythroid precursor cells	0.000909	0.0066	CEBPE,LCN2,S100A8	3
Lipid Metabolism,Molecular Transport,Small Molecule Biochemistry	Concentration of lipid	0.000914	0.00661	CAMP,HP,LCN2,MMP8,MPO,PPBP,S100A12,S100A8	8
Cell-mediated Immune Response,Cellular Movement,Hematological System Development and Function,Immune Cell Trafficking,Inflammatory Response,Lymphoid Tissue Structure and Development	Chemotaxis of T lymphocytes	0.000932	0.0067	AZU1,CAMP,DEFA1 (includes others)	3
Cell Death and Survival	Cell death of monocytes	0.00103	0.00739	CAMP,S100A8	2
Cell Death and Survival	Cell death of leukemia cell lines	0.00108	0.00765	CAMP,ELANE,PGLYRP1,PRTN3,S100A8	5
Cell-To-Cell Signaling and Interaction	Activation of epithelial cells	0.00127	0.00825	CAMP,LTF	2
Cellular Movement,Hematological System Development and Function,Immune Cell Trafficking,Inflammatory Response	Chemotaxis of macrophages	0.00128	0.00825	AZU1,CAMP,DEFA1 (includes others)	3
Gastrointestinal Disease,Immunological Disease,Ophthalmic Disease,Organismal Injury and Abnormalities	SjÃ¶gren syndrome	0.00128	0.00825	HP,MPO,PPBP	3
Hematological System Development and Function,Inflammatory Response,Tissue Morphology	Quantity of macrophages	0.00129	0.00825	GRAP2,LCN2,MMP8,PGLYRP1	4
Cellular Movement,Hematological System Development and Function,Hypersensitivity Response,Immune Cell Trafficking	Cell movement of eosinophils	0.00131	0.00825	CAMP,LTF,MMP8	3
Cell-To-Cell Signaling and Interaction,Cellular Growth and Proliferation,Hematological System Development and Function	Stimulation of granulocytes	0.00135	0.00825	MPO,PPBP	2
Lipid Metabolism,Small Molecule Biochemistry	Synthesis of eicosanoid	0.00141	0.00825	AZU1,CAMP,LTF,PRG3	4
Lipid Metabolism,Molecular Transport,Small Molecule Biochemistry	Efflux of cholesterol	0.00143	0.00825	MPO,S100A12,S100A8	3
Gastrointestinal Disease,Inflammatory Disease,Inflammatory Response,Organismal Injury and Abnormalities	Ulcerative colitis	0.00145	0.00825	LCN2,LTF,MPO,S100A8	4
Cancer,Organismal Injury and Abnormalities,Reproductive System Disease	Prostatic intraepithelial tumor	0.00149	0.00825	LTF,ORM1,S100A8	3
Cell Death and Survival	Cell death of peripheral blood leukocytes	0.00153	0.00825	CAMP,S100A8	2
Cardiovascular System Development and Function,Tissue Development	Neovascularization of tissue	0.00162	0.00825	CAMP,LTF	2
Cell Death and Survival	Cell death of heart	0.00162	0.00825	LCN2,MPO,PADI4,RNASE3	4
Free Radical Scavenging	Production of reactive oxygen species	0.00176	0.00853	CAMP,CEBPE,LTF,PRG3,S100A8	5
Hair and Skin Development and Function	Re-epithelialization	0.0018	0.00866	CAMP,MMP8	2
Cell Morphology,Hematological System Development and Function	Morphology of granulocytes	0.0018	0.00866	CEBPE,EPX	2
Cell Morphology,Cellular Function and Maintenance	Permeability of cells	0.00187	0.00892	AZU1,BPI,CAMP	3
Free Radical Scavenging	Production of superoxide	0.00187	0.00892	CEBPE,LTF,PRG3	3
Cellular Movement,Immune Cell Trafficking	Migration of lymphatic system cells	0.00189	0.00896	AZU1,CAMP,CLEC1B,DEFA1 (includes others),MPO	5
Cellular Development,Cellular Growth and Proliferation,Hematological System Development and Function,Hematopoiesis,Lymphoid Tissue Structure and Development,Tissue Development	Monocytopoiesis	0.00199	0.00933	CAMP,DEFA1 (includes others),LTF	3
Infectious Diseases	Replication of HIV-1	0.00199	0.00933	DEFA1 (includes others),S100A12,S100A8	3
Hematological System Development and Function,Inflammatory Response,Tissue Morphology	Quantity of monocytes	0.00199	0.00933	LCN2,MPO,PRTN3	3
Cellular Movement,Hematological System Development and Function,Immune Cell Trafficking,Inflammatory Response	Migration of neutrophils	0.00202	0.00948	CAMP,CEBPE,S100A8	3
Cancer,Organismal Injury and Abnormalities	Malignant squamous-cell carcinoma	0.00211	0.00983	LTF,S100A8	2
Cancer,Dermatological Diseases and Conditions,Organismal Injury and Abnormalities	Papilloma	0.00214	0.00997	LCN2,MMP8,S100A8	3
Cell-mediated Immune Response,Cellular Movement,Hematological System Development and Function,Immune Cell Trafficking	Cell movement of T lymphocytes	0.00219	0.0102	AZU1,CAMP,DEFA1 (includes others),MPO	4
Cell Signaling,Molecular Transport,Vitamin and Mineral Metabolism	Quantity of Ca2+	0.00225	0.0104	ELANE,GRAP2,ORM1,PPBP,S100A8	5
Organismal Injury and Abnormalities,Respiratory Disease	Acute lung injury	0.00227	0.0104	ELANE,MMP8,PRTN3	3
Cellular Movement	Migratory capacity of tumor cell lines	0.00232	0.0106	ELANE,LCN2	2
Dermatological Diseases and Conditions,Organismal Injury and Abnormalities	Chronic psoriasis	0.00235	0.0107	LCN2,S100A12,TCN1	3
Cell Death and Survival	Apoptosis	0.0024	0.0109	AZU1,BPI,CAMP,CEACAM6,CEBPE,ELANE,GRAP2,LCN2,LTF,MMP8,MPO,PADI4,PGLYRP1,PRTN3,S100A8	15
Dermatological Diseases and Conditions,Immunological Disease,Organismal Injury and Abnormalities	Pemphigus vulgaris	0.00266	0.012	LCN2,PPBP	2
Organismal Development	Production of mucus	0.00266	0.012	ELANE,PRTN3	2
Cellular Development,Cellular Growth and Proliferation,Hematological System Development and Function,Hematopoiesis,Lymphoid Tissue Structure and Development,Tissue Development	Granulopoiesis	0.00266	0.012	CEBPE,LTF,PRTN3	3
Hematological System Development and Function,Tissue Morphology	Quantity of mononuclear leukocytes	0.00269	0.0121	CAMP,CEBPE,GRAP2,LCN2,MPO,PGLYRP1,PRTN3	7
Cellular Movement,Hematological System Development and Function,Immune Cell Trafficking	Mobilization of leukocytes	0.00278	0.0124	DEFA1 (includes others),LCN2	2
Connective Tissue Disorders,Inflammatory Disease,Inflammatory Response,Organismal Injury and Abnormalities,Skeletal and Muscular Disorders	Ankylosing spondylitis	0.0029	0.0129	S100A12,S100A8	2
Dermatological Diseases and Conditions,Inflammatory Disease,Inflammatory Response,Organismal Injury and Abnormalities	Dermatitis	0.00301	0.0133	CAMP,DEFA1 (includes others),PGLYRP1,RNASE3,S100A8	5
Immunological Disease,Inflammatory Disease	Atopic disease	0.00308	0.0133	CAMP,DEFA1 (includes others),RNASE3,S100A8	4
Cardiovascular System Development and Function,Organismal Development	Vasculogenesis	0.00328	0.0133	BPI,CAMP,CLEC1B,GRAP2,LCN2,ORM1,S100A8	7
Organismal Injury and Abnormalities	Fibrosis	0.00347	0.0136	ELANE,HP,LCN2,MMP8,MPO,PADI4	6
Cellular Compromise	Disruption of cellular membrane	0.00354	0.0138	BPI,CAMP	2
Gastrointestinal Disease,Inflammatory Disease	Crohn disease	0.00363	0.0141	BPI,CAMP,LTF,S100A8	4
Gastrointestinal Disease,Inflammatory Disease,Inflammatory Response,Organismal Injury and Abnormalities	Inflammation of stomach	0.00367	0.0142	CAMP,OLFM4	2
Gastrointestinal Disease,Hepatic System Disease,Organismal Injury and Abnormalities	Fibrosis of liver	0.00369	0.0142	HP,MMP8,MPO	3
Organismal Injury and Abnormalities	Bleeding	0.00372	0.0143	CLEC1B,ELANE,MMP8,MPO,TREML1	5
Dermatological Diseases and Conditions,Organismal Injury and Abnormalities	Edema of skin	0.00381	0.0146	CAMP,CLEC1B	2
Cell Death and Survival	Apoptosis of leukemia cell lines	0.00392	0.015	CAMP,ELANE,PRTN3,S100A8	4
Cardiovascular Disease,Organismal Injury and Abnormalities	Atherosclerosis	0.00393	0.015	HP,LCN2,MMP8,MPO,S100A8	5
Cell Death and Survival	Cytolysis	0.00395	0.015	BPI,CAMP,DEFA1 (includes others),PRTN3	4
Cell Signaling	I-kappaB kinase/NF-kappaB cascade	0.00398	0.0151	LTF,OLFM4,S100A12	3
Protein Degradation,Protein Synthesis	Catabolism of protein	0.00405	0.0153	AZU1,ELANE,MMP8,PRSS57,PRTN3,RNASE3	6
Endocrine System Disorders,Metabolic Disease,Organismal Injury and Abnormalities	Metabolic syndrome X	0.00428	0.0162	LTF,S100A8,SLC35D3	3
Cell Death and Survival	Cell death of macrophage cancer cell lines	0.00438	0.0164	CAMP,DEFA1 (includes others)	2
Cellular Development,Cellular Growth and Proliferation,Connective Tissue Development and Function,Hematological System Development and Function,Hematopoiesis,Organismal Development,Tissue Development	Differentiation of erythroid cells	0.00438	0.0164	CEBPE,S100A8	2
Cellular Movement,Hematological System Development and Function,Immune Cell Trafficking,Inflammatory Response	Cell movement of macrophages	0.00453	0.017	AZU1,CAMP,DEFA1 (includes others),S100A8	4
Developmental Disorder,Hereditary Disorder,Metabolic Disease,Organismal Injury and Abnormalities	Familial amyloidosis	0.00468	0.0175	LCN2,MPO	2
Behavior	Mechanical allodynia behavior	0.00483	0.0176	ELANE,LCN2	2
Cell Death and Survival	Apoptosis of bone marrow cells	0.00483	0.0176	ELANE,LCN2	2
Immunological Disease	Abnormal morphology of immune system	0.0049	0.0176	CEBPE,CLEC1B,EPX,GRAP2	4
Gastrointestinal Disease,Organismal Injury and Abnormalities	Damage of intestine	0.00499	0.0176	LTF,MMP8	2
Cellular Development,Cellular Growth and Proliferation	Proliferation of lung cancer cell lines	0.00512	0.0177	CAMP,ELANE,LCN2,PADI4	4
RNA Damage and Repair	Degradation of RNA	0.00515	0.0177	CAMP,RNASE3	2
Immunological Disease,Inflammatory Response	Abnormal inflammatory response	0.00515	0.0177	ELANE,MMP8	2
Cell-To-Cell Signaling and Interaction,Cellular Growth and Proliferation,Hematological System Development and Function,Inflammatory Response	Stimulation of phagocytes	0.00547	0.0187	CAMP,MPO	2
Dermatological Diseases and Conditions,Organismal Injury and Abnormalities	Skin lesion	0.00547	0.0187	AZU1,BPI,CAMP,CEACAM6,CEACAM8,CLEC1B,CRISP3,DEFA1 (includes others),DEFA4,ELANE,EPX,FABP12,GRAP2,HP,LTF,MAGEC2,MMP8,MPO,MS4A3,OLFM4,ORM1,PADI4,S100A12,S100A8,TCN1	25
Neurological Disease,Organismal Injury and Abnormalities	Chronic fatigue syndrome	0.00563	0.0192	HP,ORM1	2
Dermatological Diseases and Conditions,Organismal Injury and Abnormalities	Bleeding of skin	0.0058	0.0197	CLEC1B,TREML1	2
Cancer,Organismal Injury and Abnormalities	Cancer	0.0062	0.021	AZU1,BPI,CAMP,CEACAM6,CEACAM8,CEBPE,CLEC1B,CRISP3,DEFA1 (includes others),DEFA4,ELANE,EPX,FABP12,GRAP2,HMX3,HP,LCN2,LTF,LUZP4,MAGEC2,MMP8,MPO,MS4A3,OLFM4,ORM1,PADI4,PGLYRP1,PPBP,PRG3,PRSS57,PRTN3,RNASE3,S100A12,S100A8,SLC35D3,TCN1,TREML1	37
Tissue Development	Disassembly of extracellular matrix	0.00632	0.0214	ELANE,MMP8	2
Cellular Movement,Hematological System Development and Function,Immune Cell Trafficking	Cellular infiltration by inflammatory leukocytes	0.00649	0.0217	LTF,PGLYRP1	2
Cancer,Organismal Injury and Abnormalities	Development of benign tumor	0.0066	0.0217	CEACAM6,HP,MMP8,S100A8,TCN1	5
Cell Signaling,Molecular Transport,Vitamin and Mineral Metabolism	Mobilization of Ca2+	0.0068	0.0217	AZU1,CAMP,DEFA1 (includes others),GRAP2	4
Cellular Movement,Hematological System Development and Function,Immune Cell Trafficking	Migration of antigen presenting cells	0.00687	0.0219	CLEC1B,MPO,S100A8	3
Cell Death and Survival,Organismal Injury and Abnormalities	Cell death of epithelial cells	0.00703	0.0223	CAMP,EPX,LCN2,MPO,RNASE3	5
Cardiovascular System Development and Function,Cell-To-Cell Signaling and Interaction	Activation of endothelial cells	0.00704	0.0223	CAMP,PRTN3	2
Cell Morphology	Morphology of leukocytes	0.00718	0.0226	CEBPE,CLEC1B,EPX,GRAP2	4
Cardiovascular System Development and Function,Cellular Development,Cellular Function and Maintenance,Cellular Growth and Proliferation,Organismal Development,Tissue Development	Proliferation of endothelial cells	0.00718	0.0226	BPI,CAMP,CLEC1B,S100A8	4
Endocrine System Disorders,Metabolic Disease,Organismal Injury and Abnormalities	Insulin resistance	0.00746	0.0234	LCN2,LTF,S100A8,SLC35D3	4
Cell Death and Survival,Skeletal and Muscular Disorders	Cell death of muscle cells	0.00746	0.0234	CAMP,LCN2,MPO,RNASE3	4
Tissue Development	Growth of epithelial tissue	0.00749	0.0235	BPI,CAMP,CLEC1B,LCN2,LTF,S100A8	6
Cell-To-Cell Signaling and Interaction,Hematological System Development and Function,Immune Cell Trafficking,Inflammatory Response	Binding of macrophages	0.0076	0.0237	CAMP,ORM1	2
Molecular Transport	Transport of molecule	0.0076	0.0237	CAMP,ELANE,HP,LCN2,LTF,MPO,PPBP,S100A12,S100A8,TCN1	10
Cancer,Endocrine System Disorders,Organismal Injury and Abnormalities,Reproductive System Disease	Primary ovarian cancer	0.00779	0.0242	CEACAM6,LCN2	2
Cellular Compromise	Respiratory burst	0.00838	0.0246	LTF,MPO	2
Infectious Diseases	Fungal Infection	0.00838	0.0246	CAMP,MPO	2
Organismal Survival	Organismal death	0.00842	0.0246	CAMP,CEBPE,CLEC1B,DEFA1 (includes others),ELANE,EPX,HMX3,HP,LCN2,MMP8,MPO,PADI4,S100A8	13
Organismal Injury and Abnormalities,Renal and Urological Disease	Acute renal failure	0.00898	0.026	ELANE,LCN2	2
Connective Tissue Disorders,Immunological Disease,Inflammatory Disease,Inflammatory Response,Organismal Injury and Abnormalities,Skeletal and Muscular Disorders	Juvenile rheumatoid arthritis	0.00902	0.0261	HP,S100A12,S100A8	3
Protein Synthesis	Metabolism of protein	0.00908	0.0262	AZU1,ELANE,LTF,MMP8,PRG3,PRSS57,PRTN3,RNASE3	8
Hematological System Development and Function,Lymphoid Tissue Structure and Development,Tissue Morphology	Morphology of lymphoid tissue	0.00932	0.0268	CEBPE,CLEC1B,GRAP2,HP,LCN2	5
Cardiovascular Disease,Organismal Injury and Abnormalities	Aortic aneurysm	0.0094	0.0269	MMP8,S100A12	2
Cellular Movement,Nervous System Development and Function	Migration of neuroglia	0.0094	0.0269	AZU1,LCN2	2
Cellular Development	Maturation of myeloid cells	0.01	0.0279	CEBPE,ELANE	2
Free Radical Scavenging	Formation of reactive oxygen species	0.0107	0.0293	CAMP,MPO	2
Cancer,Organismal Injury and Abnormalities	Nonhematologic malignant neoplasm	0.0111	0.0302	AZU1,BPI,CAMP,CEACAM6,CEACAM8,CEBPE,CLEC1B,CRISP3,DEFA1 (includes others),DEFA4,ELANE,EPX,FABP12,GRAP2,HMX3,HP,LCN2,LTF,LUZP4,MAGEC2,MMP8,MPO,MS4A3,OLFM4,ORM1,PADI4,PGLYRP1,PPBP,PRG3,PRSS57,PRTN3,S100A12,S100A8,SLC35D3,TCN1,TREML1	36
Cancer,Dermatological Diseases and Conditions,Organismal Injury and Abnormalities	Skin cancer	0.0111	0.0302	AZU1,BPI,CAMP,CEACAM6,CEACAM8,CRISP3,DEFA1 (includes others),DEFA4,ELANE,EPX,FABP12,GRAP2,HP,LTF,MAGEC2,MMP8,MPO,MS4A3,OLFM4,ORM1,PADI4,S100A12,S100A8,TCN1	24
Cell-To-Cell Signaling and Interaction,Hematological System Development and Function,Inflammatory Response	Binding of blood platelets	0.0114	0.0309	CLEC1B,PADI4	2
Cardiovascular Disease,Cell Death and Survival,Organismal Injury and Abnormalities,Skeletal and Muscular Disorders	Cell death of cardiomyocytes	0.0115	0.0312	LCN2,MPO,RNASE3	3
Organismal Injury and Abnormalities	Edema	0.0117	0.0312	CAMP,CEACAM6,CLEC1B,LTF	4

## Sheet: S Table 4
Supplementary Table 4: WGCNA "darkred" module - IPA Canonical pathway
Ingenuity Canonical Pathways	p value	Molecules
Melatonin Degradation III	0.00169824	MPO
Production of Nitric Oxide and Reactive Oxygen Species in Macrophages	0.00398107	MPO,ORM1,S100A8
IL-8 Signaling	0.00467735	AZU1,DEFA1 (includes others),MPO
Protein Citrullination	0.00851138	PADI4
Proline Biosynthesis II (from Arginine)	0.0102329	PADI4
Airway Pathology in Chronic Obstructive Pulmonary Disease	0.0134896	MMP8
Neuroprotective Role of THOP1 in Alzheimer's Disease	0.0165959	PRSS57,PRTN3
LXR/RXR Activation	0.018197	ORM1,S100A8
Atherosclerosis Signaling	0.0186209	ORM1,S100A8
IL-12 Signaling and Production in Macrophages	0.0213796	ORM1,S100A8
Role of IL-17A in Psoriasis	0.0218776	S100A8
Acute Phase Response Signaling	0.0371535	HP,ORM1
Granulocyte Adhesion and Diapedesis	0.0371535	MMP8,PPBP
Differential Regulation of Cytokine Production in Intestinal Epithelial Cells by IL-17A and IL-17F	0.0380189	LCN2
Agranulocyte Adhesion and Diapedesis	0.0416869	MMP8,PPBP
Clathrin-mediated Endocytosis Signaling	0.042658	ORM1,S100A8

## Sheet: S Table 5
Supplementary Table 5: WGCNA "darkred" module - Network identified by Ingenuity Pathway Analysis
ID	Molecules in Network	Score	Focus Molecules	Top Diseases and Functions
1	Alpha 1 antitrypsin,Ap1,AZU1,C/EBP,CAMP,CEACAM6,CEACAM8,CEBPE,CLEC1B,cytokine,DEFA1 (includes others),DEFA4,ELANE,elastase,EPX,ERK1/2,HDL,hemoglobin,Hnp alpha,HP,IL1,LCN2,LTF,Mmp,MMP8,MPO,ORM1,PGLYRP1,Pro-inflammatory Cytokine,PRTN3,S100A12,S100A8,TCN1,Tnf (family),trypsin	55	21	[Cellular Compromise, Infectious Diseases, Inflammatory Response]
2	ARPP19,ASMT,C9orf116,CDK2,cyclic AMP,FABP12,FEZF1,GATA2,GPR160,GPR4,GPR65,HMX3,IGDCC4,KRAS,MAGEC2,miR-542-3p (miRNAs w/seed GUGACAG),mir-638,miR-638 (miRNAs w/seed GGGAUCG),MPIG6B,MS4A3,NFYB,PADI4,PLEKHF1,PPP1R1C,PRG3,Prss34,PRSS57,PTPN6,RHCE/RHD,SERPINI2,SLC35D3,STAT3,TP53,TPSG1,TREML1	19	9	[Cancer, Cell Cycle, Cellular Development]
3	2610528A11Rik,3-methoxytyramine,Akt,ANGPTL1,BPI,C10orf99,Ccl26,CCL4L1/CCL4L2,CD3,chemokine,Creb,CREB-NFkB,ERK,ethylene glycol,Fcr,GPR34,GRAP2,HCG11,Ige,IkB-NfkB,IL12 (family),Immunoglobulin,LDL,LOC103694380,Mapk,Miat,NFkB (complex),OLFM4,P38 MAPK,PGLYRP4,Pkc(s),PPBP,RNASE3,SCIMP,Vegf	9	5	[Antimicrobial Response, Gastrointestinal Disease, Organismal Injury and Abnormalities]
4	A1BG,CRISP3,ELF5,KNG1,SPDL1	2	1	[Carbohydrate Metabolism, Cardiovascular Disease, Cardiovascular System Development and Function]

## Sheet: S Table 6
Supplementary Table 6: Genes differentail connected to a transcripton factor selected in the high-probability edges (>97%) specific to either the favorable lipid profile (normal) and unfavorable lipid profile (i.e. high total cholesterol, low HDLc, high LDLc, and high triglycerides) model.
	Total cholesterol		LDL-C		HDL-C		Triglycerides
Genes	Normal	High	Normal	High	Normal	Low	Normal	High	Grand Total
ABCB5			X						1
ABCC2			X						1
ABCF2	X	X	X	X			X	X	6
ACSM2B		X							1
ADCK1	X						X		2
AGA			X						1
AGPAT4		X		X					2
AHRR	X	X						X	3
AIFM2	X	X			X		X		4
AKAP11							X		1
AKAP8L	X								1
ALAS1			X		X				2
ALDH18A1	X	X							2
ALOX5					X	X	X		3
ALX4	X	X		X		X		X	5
ANK1					X				1
ANOS1	X					X			2
AOC1	X	X	X	X					4
APPBP2		X					X		2
ARHGAP44						X			1
ARHGEF5			X						1
ARSF			X			X			2
ARX		X						X	2
ASB4	X	X	X		X		X		5
ASTE1							X	X	2
ATG5	X				X				2
ATP1A2		X			X	X	X		4
ATP2B4			X				X		2
ATP2C2					X				1
ATP9A	X		X				X		3
BAIAP2L1								X	1
BAK1							X		1
BARX2			X						1
BAZ1B							X	X	2
BCAS1	X	X			X	X	X	X	6
BEST2					X		X		2
C1orf112			X	X					2
C2orf83					X				1
CACNA2D2					X				1
CACNG3	X					X	X		3
CALCOCO1					X				1
CAMK1G	X			X	X		X		4
CAPN1					X				1
CASR	X	X	X	X					4
CBLN4	X		X	X	X		X	X	6
CCDC28A						X		X	2
CCDC85A					X				1
CCL26	X								1
CD6						X			1
CD74		X						X	2
CD99								X	1
CDH3				X					1
CDK11A	X								1
CEACAM21			X						1
CEACAM7		X		X				X	3
CELSR3					X				1
CENPQ		X			X	X			3
CEP68			X		X		X		3
CHDH					X		X		2
CLCA1					X	X	X	X	4
CLDN18	X		X	X					3
CNTLN	X								1
COL23A1		X							1
COX10		X		X		X		X	4
COX15	X	X		X		X			4
CREB3L3	X								1
CS	X				X	X	X		4
CTNS	X								1
CUL7			X	X	X	X	X		5
CX3CL1					X				1
CYB5R4						X			1
CYP26B1						X		X	2
DBNDD1	X	X	X						3
DCUN1D1	X		X	X			X	X	5
DDX20	X		X		X		X		4
DEF6					X			X	2
DGKA	X	X	X				X	X	5
DHX33							X		1
DLEC1	X	X							2
DLX3		X		X					2
DLX6	X	X		X		X			4
DNAJC11				X	X	X	X	X	5
DNAJC25					X	X	X	X	4
DPM1					X	X			2
DSG2					X		X		2
E2F2					X				1
EFCAB1			X						1
EHD3	X			X		X	X		4
ELAVL1		X							1
ELN		X				X			2
ELOA		X	X	X				X	4
ELOVL5				X			X	X	3
ENPP4	X						X		2
EPHA3	X		X	X	X		X		5
ERP44		X		X					2
ETV7		X							1
F7			X	X	X				3
FAM120A							X	X	2
FAM136A								X	1
FAM160A2	X		X						2
FAM168A					X		X	X	3
FAM214B		X							1
FAM76A		X							1
FAS							X		1
FBXL3							X		1
FBXO42	X								1
FECH			X		X	X		X	4
FKBP4	X								1
FMO3	X		X				X		3
FOXJ2							X		1
FOXP3	X	X	X		X	X	X	X	7
FSTL4		X		X					2
FUCA2		X		X					2
GCLM								X	1
GEMIN8	X		X		X		X	X	5
GGCT							X		1
GIPR		X							1
GLP2R	X								1
GOPC							X		1
GPM6B							X	X	2
GPRC5A		X						X	2
GUCA2B						X			1
GUCY1B1	X		X		X				3
H6PD					X				1
HCCS								X	1
HGF			X						1
HHATL					X		X		2
HIPK2							X		1
HIVEP2							X		1
HPF1					X				1
HS3ST1								X	1
HSPB6	X				X				2
IFNGR1	X	X							2
IGF1		X							1
IL17RB				X					1
IL20RA		X							1
INSRR	X		X				X		3
ISL1						X			1
ISOC1						X			1
JARID2		X							1
KCNG1			X						1
KDM4A							X	X	2
KDM5D	X								1
KRT33A			X			X	X	X	4
LAMC2								X	1
LAMC3					X				1
LAMP2		X							1
LAP3							X		1
LARS2					X				1
LAS1L	X	X					X	X	4
LGALS14	X								1
LRRC40	X		X				X		3
LTF			X					X	2
LTK			X			X			2
LY75	X				X				2
LZTS1					X				1
MAGEC2	X	X	X			X		X	5
MAMLD1		X							1
MAN2B2						X			1
MARCO		X	X	X		X	X	X	6
MBTPS2							X		1
MCOLN3			X						1
MCUB					X	X	X		3
MCUR1	X	X	X	X	X	X			6
ME1							X		1
MEOX1					X	X			2
METTL24	X		X		X				3
MLXIPL			X				X		2
MPO		X							1
MRE11	X	X							2
MRPL43						X			1
MRPS10		X				X			2
MRPS35		X				X		X	3
MSH4	X	X						X	3
MSMO1				X		X			2
MTMR11					X	X		X	3
MUSK					X				1
MXD1	X	X		X			X	X	5
MYH13	X		X		X				3
MYLIP		X							1
MYO16			X						1
MYOC			X	X	X	X			4
NDC1	X	X	X		X		X		5
NDUFS1				X					1
NEXMIF	X			X		X	X		4
NFE2L3			X						1
NGEF				X					1
NGFR					X				1
NIPAL3						X		X	2
NNAT		X							1
NOS2			X	X					2
NOX1			X						1
NPC1L1	X				X		X		3
NR1H4			X						1
NRIP2	X		X		X				3
NSUN2							X		1
NTN1					X				1
OTC		X	X	X		X		X	5
PAX6		X							1
PAX7	X	X	X	X		X		X	6
PDIA5							X		1
PDK4							X		1
PGLYRP1	X	X	X	X		X		X	6
PHF21B	X	X	X	X	X		X	X	7
PHPT1						X			1
PI4K2B	X	X	X	X					4
PNKP							X		1
PNPLA4						X			1
PNPLA6			X						1
POLR2J						X			1
PON1		X	X	X					3
POU1F1						X	X		2
PRDM6	X		X	X	X	X	X		6
PRKAR2B					X		X		2
PRKCQ				X					1
PRSS21					X				1
PRSS3	X	X		X					3
PTCD2		X	X	X					3
PTGER3			X	X	X	X	X		5
PUM2							X		1
RABEP1							X		1
RAD51					X		X		2
RECQL					X		X		2
RELT	X		X		X		X		4
RETSAT					X	X			2
RNASET2							X		1
ROPN1	X	X			X	X			4
ROS1				X					1
RPS20							X		1
RPUSD1								X	1
RWDD2A			X	X		X			3
SCML1	X	X							2
SCN4A	X				X	X			3
SERPINB3		X							1
SH2D2A								X	1
SIKE1							X		1
SLC13A2	X		X	X	X	X	X	X	7
SLC25A39			X						1
SLC30A9			X	X					2
SLC6A13			X			X			2
SLC6A7			X	X					2
SLC7A14					X	X	X		3
SLC7A2							X		1
SLC7A9	X		X						2
SLC9A3					X				1
SNAI2	X		X						2
SNAPC1					X	X			2
SNX1			X		X				2
SOAT1	X		X						2
SOX30				X		X		X	3
SPA17							X	X	2
SPAST							X		1
SPEN							X	X	2
SPO11			X						1
SPRTN							X		1
STMN4		X							1
STYK1	X						X		2
SYN1					X				1
SYT13	X		X		X		X		4
TAC1	X	X		X				X	4
TAF11					X	X		X	3
TBC1D22B	X	X	X	X		X		X	6
TBXAS1							X		1
TEAD3		X							1
TENM1							X		1
TFAP2B		X						X	2
THRAP3			X		X		X	X	4
TIMP2		X							1
TLL1	X	X	X		X		X		5
TMCC3	X		X		X		X		4
TMEM159			X		X	X	X	X	5
TMEM206			X						1
TNFRSF17		X	X					X	3
TNIP3							X		1
TNMD						X		X	2
TNPO3					X	X	X		3
TOMM34							X	X	2
TRAF3IP2			X						1
TRAM1	X						X		2
TRAPPC6A						X			1
TSPAN17			X				X		2
TSPAN6	X		X				X		3
TTC22	X	X	X	X			X	X	6
TUBG2		X							1
TYROBP								X	1
UBR2							X		1
UFL1				X			X		2
UHRF1BP1					X				1
USE1						X			1
USP13	X						X		2
UTS2	X	X							2
VAMP3					X	X			2
VMP1					X				1
VRK2		X							1
VSIG2	X	X				X	X	X	5
WDR3	X	X	X		X	X	X	X	7
WNT16							X		1
WNT8A						X		X	2
WWC3		X			X		X	X	4
YBX2							X	X	2
ZBTB11							X		1
ZBTB32	X	X							2
ZDHHC6		X		X	X				3
ZIC2	X								1
ZMYND12	X						X		2
ZNF263	X	X							2
ZNF275	X		X		X		X	X	5
ZNF280C					X		X		2
ZNF582	X	X	X	X	X	X	X	X	8
ZNF76					X	X			2
Grand Total	94	87	92	59	94	76	115	74	691

## Sheet: S Table 7
Supplementary Table 7: Top-significant (BH adjusted p-values < 0.05) between genome-wide placental gene expression and maternal lipid profiles
			Total cholesterol					LDL-C					Triglycerides					HDL-C					Comparison
GeneID	symbol	baseMean	log2FC	lfcSE	pvalue	padj		log2FC	lfcSE	pvalue	padj		log2FC	lfcSE	pvalue	padj		log2FC	lfcSE	pvalue	padj
ENSG00000184389	A3GALT2	0.221	-19.6866	3.51433	2.12131e-08	1.36429e-05												-29.962	3.50427	1.22941e-17	2.54775e-14		-||-
ENSG00000118017	A4GNT	0.127																-29.9924	4.01411	7.91455e-14	2.51221e-11
ENSG00000268107	AC003005.1	0.251	-18.243	4.01287	5.46443e-06	0.00207994												-29.9283	4.01193	8.66286e-14	2.51221e-11		-||-
ENSG00000273025	AC009690.3	0.209																-21.8504	4.01311	5.18713e-08	8.95788e-06
ENSG00000267706	AC020922.1	0.242	-14.6486	2.9341	5.95912e-07	0.000292483												-29.9994	2.93635	1.67204e-24	7.79631e-21		-||-
ENSG00000256861	AC048338.1	0.382																-17.0357	4.01418	2.19704e-05	0.00330459
ENSG00000272741	AC069257.3	0.234																-29.8948	4.01112	9.12611e-14	2.51221e-11
ENSG00000256950	AC069503.2	0.206	-18.9528	4.01063	2.29405e-06	0.000972415							-16.3049	4.30752	0.00015357	0.0362562		-29.9518	4.0102	8.08692e-14	2.51221e-11		-|--
ENSG00000267426	AC087289.4	0.056						28.7726	3.39278	2.24151e-17	2.20034e-14
ENSG00000239395	AC118470.1	0.173																-29.9988	3.50016	1.02887e-17	2.54775e-14
ENSG00000268674	AC213203.1	0.103	-23.8448	4.0132	2.82259e-09	2.10577e-06												-29.9748	4.01333	8.09192e-14	2.51221e-11		-||-
ENSG00000101544	ADNP2	430.956																0.267728	0.0725225	0.000222808	0.0303328
ENSG00000273259	AL049839.2	0.057																-24.4516	4.01424	1.12066e-09	2.11126e-07
ENSG00000256407	AL357673.1	0.428											-9.5488	2.03625	2.73986e-06	0.00116139
ENSG00000243501	AL365232.1	0.126																-29.9272	4.01307	8.82266e-14	2.51221e-11
ENSG00000179477	ALOX12B	0.218											-20.7769	4.30699	1.40718e-06	0.000624889
ENSG00000052850	ALX4	0.135	-18.7455	4.01387	3.00922e-06	0.00124561							-17.7448	4.30954	3.82892e-05	0.0109867		-29.9659	4.01385	8.29001e-14	2.51221e-11		-|--
ENSG00000227059	ANHX	0.091											16.3885	4.30556	0.000141032	0.0337229
ENSG00000255432	AP001458.2	0.1											-17.0406	4.30705	7.60737e-05	0.0197999		-29.9938	4.01306	7.77614e-14	2.51221e-11		||--
ENSG00000110243	APOA5	0.116						-13.1598	3.39081	0.000104012	0.0421725
ENSG00000179674	ARL14	0.126																-29.9802	4.01419	8.10721e-14	2.51221e-11
ENSG00000188886	ASTL	0.062																-14.7121	4.01362	0.000246808	0.032647
ENSG00000180828	BHLHE22	0.583	-26.6967	3.06417	2.97179e-18	2.77134e-14												-29.9959	3.06291	1.20339e-22	3.74073e-19		-||-
ENSG00000270316	BORCS7-ASMT	0.141	29.7554	4.01283	1.21563e-13	1.51152e-10		29.6367	3.3936	2.4776e-18	3.5546e-15		29.1686	4.30532	1.24384e-11	1.78453e-08		30	4.01287	7.66484e-14	2.51221e-11		++++
ENSG00000186191	BPIFB4	0.159											-19.211	4.30882	8.25235e-06	0.00313352
ENSG00000204290	BTNL2	0.082	-15.731	4.01408	8.89353e-05	0.025519												-17.668	4.01402	1.07476e-05	0.00168448		-||-
ENSG00000171987	C11orf40	0.111	-20.3315	4.01405	4.08222e-07	0.000211493												-24.5515	4.01399	9.56678e-10	1.82071e-07		-||-
ENSG00000185742	C11orf87	0.204											-24.8309	4.30912	8.29167e-09	7.05645e-06
ENSG00000176605	C14orf177	0.181											-18.4741	4.3095	1.81241e-05	0.00598205
ENSG00000179008	C14orf39	0.208											-20.8351	4.08555	3.40167e-07	0.000186602
ENSG00000198854	C1orf68	0.139																-23.4646	4.01257	4.98233e-09	9.20055e-07
ENSG00000204711	C9orf135	0.388											-26.5157	3.42953	1.06233e-14	2.83051e-11
ENSG00000123171	CCDC70	0.084																-25.8065	4.01289	1.26848e-10	2.49035e-08
ENSG00000197651	CCER1	0.388											-25.8514	4.30549	1.9218e-09	1.79218e-06
ENSG00000108702	CCL1	0.104																-29.9995	4.01424	7.82251e-14	2.51221e-11
ENSG00000179934	CCR8	0.134																-29.9965	4.01186	7.60595e-14	2.51221e-11
ENSG00000174950	CD164L2	0.126																-29.9958	4.01421	7.8735e-14	2.51221e-11
ENSG00000158485	CD1B	0.529																-29.9708	4.0137	8.19636e-14	2.51221e-11
ENSG00000213822	CEACAM18	0.119	-22.028	4.0122	4.01354e-08	2.41473e-05												-29.9569	4.01269	8.29489e-14	2.51221e-11		-||-
ENSG00000177143	CETN1	0.057																-29.9008	4.01425	9.42871e-14	2.51221e-11
ENSG00000101204	CHRNA4	0.433											-26.944	1.98323	4.8554e-42	9.0558e-38
ENSG00000176571	CNBD1	0.172																-23.0153	4.01347	9.77897e-09	1.72064e-06
ENSG00000100884	CPNE6	0.03						20.1959	3.39417	2.67838e-09	1.99818e-06
ENSG00000164400	CSF2	0.335											-17.4109	3.98827	1.26814e-05	0.00430039
ENSG00000228836	CT45A5	0.083	-30	4.01292	7.67007e-14	1.24087e-10		29.3307	3.39164	5.24275e-18	6.98447e-15		-26.2474	4.30901	1.12012e-09	1.09955e-06							-+-|
ENSG00000226685	CT47A12	0.097											-16.5362	4.30953	0.000124487	0.0305501
ENSG00000160882	CYP11B1	0.075											-20.8742	4.30956	1.27453e-06	0.000579789		-14.7488	4.01316	0.000237759	0.0319024		||--
ENSG00000109851	DBX1	0.063						-19.2682	3.3938	1.36716e-08	9.44405e-06
ENSG00000132912	DCTN4	2305.73																0.204703	0.0554984	0.000225623	0.0304934
ENSG00000186458	DEFB132	0.039																-26.5237	4.01255	3.83872e-11	7.9551e-09
ENSG00000165325	DEUP1	0.338	-15.6883	2.24429	2.74268e-12	3.00904e-09												-29.9986	2.24425	9.44242e-41	8.80553e-37		-||-
ENSG00000143006	DMRTB1	0.309											-20.519	4.30727	1.89962e-06	0.000823951
ENSG00000107447	DNTT	0.202																-29.9912	4.01394	7.91253e-14	2.51221e-11
ENSG00000149295	DRD2	0.208											-17.144	4.30744	6.88857e-05	0.0183797		-29.9976	4.01282	7.69363e-14	2.51221e-11		||--
ENSG00000186197	EDARADD	242.125																-0.368271	0.103093	0.000353951	0.045844
ENSG00000163064	EN1	0.124						-14.5567	3.39158	1.77051e-05	0.00868992							-29.9695	4.01415	8.2694e-14	2.51221e-11		|-|-
ENSG00000164778	EN2	0.371											-10.7727	2.51907	1.89881e-05	0.00600249
ENSG00000132464	ENAM	0.101																-26.0256	4.01389	8.93935e-11	1.81226e-08
ENSG00000135999	EPC2	895.297																0.267685	0.0754338	0.000387274	0.0498141
ENSG00000198758	EPS8L3	0.036											-17.0446	4.30931	7.64352e-05	0.0197999
ENSG00000182150	ERCC6L2	248.103						0.408981	0.0936735	1.26523e-05	0.00637779
ENSG00000088926	F11	0.119											-19.5971	4.30854	5.40478e-06	0.0022401
ENSG00000143278	F13B	0.039	-16.0169	4.01422	6.60629e-05	0.0198732												-29.8713	4.01368	9.88896e-14	2.56165e-11		-||-
ENSG00000128610	FEZF1	0.183											-17.2295	4.30692	6.32261e-05	0.017423
ENSG00000175592	FOSL1	21.846						-0.879879	0.228275	0.000115985	0.0460263
ENSG00000186790	FOXE3	0.14	-26.6673	4.01256	3.01255e-11	2.80935e-08												-29.9878	4.01419	7.99236e-14	2.51221e-11		-||-
ENSG00000139445	FOXN4	0.083	-21.2022	4.01191	1.25831e-07	7.11171e-05												-29.7919	4.01189	1.12012e-13	2.78553e-11		-||-
ENSG00000175229	GAL3ST3	0.056																-15.8316	4.01356	7.99535e-05	0.0114709
ENSG00000261949	GFY	0.109	-27.2531	4.01346	1.1179e-11	1.15834e-08												-29.9827	4.01401	8.0485e-14	2.51221e-11		-||-
ENSG00000121742	GJB6	0.086	-19.0459	4.01367	2.08247e-06	0.000924768												-29.9973	4.01358	7.782e-14	2.51221e-11		-||-
ENSG00000145888	GLRA1	0.037	-15.8186	4.01247	8.0685e-05	0.0235134		-16.0326	3.39372	2.31029e-06	0.00133146							-29.8147	4.01264	1.08434e-13	2.73297e-11		--|-
ENSG00000188828	GLRA4	0.087	-20.0348	4.01194	5.9203e-07	0.000292483												-29.2012	4.01342	3.44159e-13	7.82793e-11		-||-
ENSG00000261247	GOLGA8T	0.732											-17.7843	3.57505	6.54016e-07	0.000321001
ENSG00000174948	GPR149	0.045						28.5084	3.39417	4.49397e-17	3.80986e-14
ENSG00000154165	GPR15	0.326											-12.9882	3.26356	6.89817e-05	0.0183797
ENSG00000170128	GPR25	0.297											-25.6067	3.93754	7.86205e-11	9.77568e-08
ENSG00000224586	GPX5	0.182																-15.3124	4.01086	0.000134679	0.0187455
ENSG00000134443	GRP	0.063																-29.65	4.01284	1.48185e-13	3.54332e-11
ENSG00000133937	GSC	0.251																-29.9839	4.01333	7.95346e-14	2.51221e-11
ENSG00000124196	GTSF1L	0.09																-29.6973	4.01419	1.38149e-13	3.39029e-11
ENSG00000187516	H2AP	0.181	-23.8836	4.01407	2.68182e-09	2.08411e-06												-29.9012	4.01328	9.29536e-14	2.51221e-11		-||-
ENSG00000158497	HMHB1	0.098																-29.9606	4.01338	8.31829e-14	2.51221e-11
ENSG00000254445	HSPB2-C11orf52	0.316						29.9052	3.39216	1.18648e-18	2.64715e-15
ENSG00000169194	IL13	0.139											-29.9385	4.3091	3.71185e-12	6.19716e-09
ENSG00000172410	INSL5	0.179	-16.9192	3.52672	1.60724e-06	0.000731136												-29.6029	3.52538	4.57721e-17	8.53696e-14		-||-
ENSG00000175329	ISX	0.176											-21.5352	4.30871	5.79091e-07	0.000291909
ENSG00000102221	JADE3	1134.7						0.241774	0.0612695	7.94419e-05	0.034653
ENSG00000168135	KCNJ4	0.066	-19.9104	4.01422	7.05072e-07	0.000337187		-13.0594	3.39385	0.000119103	0.0462789							-27.8825	4.01397	3.74809e-12	8.03513e-10		--|-
ENSG00000242019	KIR3DL3	0.103	-22.1679	4.01342	3.32392e-08	2.06648e-05							-17.9252	4.30955	3.19081e-05	0.00944631		-29.9933	4.014	7.88718e-14	2.51221e-11		-|--
ENSG00000150361	KLHL1	0.177	-17.1493	4.01364	1.93066e-05	0.00654706							-21.372	4.30691	6.96794e-07	0.00033187		-29.8413	4.01358	1.04489e-13	2.66961e-11		-|--
ENSG00000167757	KLK11	0.06						13.2376	3.39134	9.48666e-05	0.0395279							-15.2768	4.01422	0.000141422	0.0195382		|+|-
ENSG00000167754	KLK5	0.183											-22.6264	4.30858	1.50892e-07	0.000104233
ENSG00000204897	KRT25	0.127																-17.9654	4.01415	7.62293e-06	0.00120487
ENSG00000094796	KRT31	0.142																-29.9759	4.01226	7.95341e-14	2.51221e-11
ENSG00000131738	KRT33B	0.308						-5.75074	1.47376	9.53705e-05	0.0395279
ENSG00000185479	KRT6B	0.179											-24.0731	4.30869	2.30883e-08	1.87226e-05
ENSG00000170465	KRT6C	0.168											-26.8197	4.30762	4.78175e-10	4.95469e-07
ENSG00000186049	KRT73	0.161	-17.9469	4.01359	7.76631e-06	0.00284018												-29.9945	4.01299	7.75898e-14	2.51221e-11		-||-
ENSG00000135443	KRT85	0.403	-18.3609	4.01122	4.70826e-06	0.00182945												-29.9999	4.01034	7.39574e-14	2.51221e-11		-||-
ENSG00000205445	KRTAP10-2	0.014	-30	4.01422	7.81322e-14	1.24087e-10		-30	3.39396	9.6377e-19	2.64715e-15							-30	4.01408	7.79794e-14	2.51221e-11		--|-
ENSG00000221880	KRTAP1-3	0.068	-16.9349	4.01417	2.45635e-05	0.00818095							-18.0686	4.30954	2.75674e-05	0.00842885		-29.9581	4.01398	8.42911e-14	2.51221e-11		-|--
ENSG00000186977	KRTAP19-5	0.114	-18.0853	4.01409	6.62318e-06	0.00247058												-29.9308	4.01414	8.89529e-14	2.51221e-11		-||-
ENSG00000206107	KRTAP27-1	0.472											-21.301	2.28721	1.24201e-20	7.72161e-17
ENSG00000204572	KRTAP5-10	0.181						-14.399	3.03463	2.08616e-06	0.00125513
ENSG00000240542	KRTAP9-1	0.014	-30	4.01422	7.81322e-14	1.24087e-10		-30	3.39396	9.6377e-19	2.64715e-15							-30	4.01408	7.79794e-14	2.51221e-11		--|-
ENSG00000196734	LCE1B	0.028											17.869	4.30851	3.36293e-05	0.00980031		-28.7261	4.01425	8.30493e-13	1.8223e-10		||+-
ENSG00000163202	LCE3D	0.154	-19.0098	4.01379	2.17854e-06	0.000944929												-29.9366	4.01352	8.72221e-14	2.51221e-11		-||-
ENSG00000185966	LCE3E	0.066	-20.5968	4.01229	2.84523e-07	0.000156078		-19.782	3.39355	5.56627e-09	3.99294e-06							-28.0353	4.0139	2.85786e-12	6.19789e-10		--|-
ENSG00000205076	LGALS7	0.307											-20.8981	3.93776	1.11382e-07	8.65579e-05
ENSG00000188992	LIPI	0.334											-21.9851	2.48866	1.00903e-18	3.7639e-15
ENSG00000236543	LOC102723971	0.079																-19.8141	4.01285	7.90609e-07	0.000130492
ENSG00000139263	LRIG3	538.702	0.550866	0.136403	5.37916e-05	0.0167211												0.550866	0.136403	5.37913e-05	0.00777722		+||+
ENSG00000204913	LRRC3C	0.296	-13.4442	2.25811	2.62074e-09	2.08411e-06												-29.9851	2.2532	2.08595e-40	1.29684e-36		-||-
ENSG00000102021	LUZP4	0.051	-30	4.01291	7.67e-14	1.24087e-10							-30	4.30933	3.36328e-12	6.19716e-09							-|-|
ENSG00000261667	LY6L	0.115											-22.5693	4.30804	1.61547e-07	0.000105901
ENSG00000248672	LY75-CD302	0.105						-16.966	3.39316	5.7309e-07	0.000368576		-29.8904	4.30845	3.98723e-12	6.19716e-09							|--|
ENSG00000120563	LYZL1	0.058	29.7662	4.01134	1.16669e-13	1.51152e-10		29.9385	3.39376	1.12827e-18	2.64715e-15		29.9892	4.30572	3.28469e-12	6.19716e-09							+++|
ENSG00000180660	MAB21L1	0.09																-29.9695	4.01263	8.09401e-14	2.51221e-11
ENSG00000046774	MAGEC2	0.047						29.6517	3.39228	2.31189e-18	3.5546e-15		-18.4659	4.30953	1.8282e-05	0.00598205							|+-|
ENSG00000186205	MARC1	564.08																-0.475301	0.130012	0.000256348	0.03367
ENSG00000165406	MARCHF8	631.75						0.34065	0.0828337	3.9147e-05	0.0187213
ENSG00000204687	MAS1L	0.141											-19.3724	4.30714	6.86779e-06	0.00266857
ENSG00000124089	MC3R	0.063											-22.5533	4.30948	1.66395e-07	0.000105901
ENSG00000005059	MCUB	385.84						-0.507205	0.12592	5.62512e-05	0.0255888
ENSG00000137675	MMP27	0.104																-29.6732	4.01324	1.42644e-13	3.45514e-11
ENSG00000183695	MRGPRX2	0.113						-14.9086	3.3868	1.07267e-05	0.00571608
ENSG00000151379	MSGN1	0.039	29.9494	4.01206	8.33981e-14	1.24087e-10		28.6602	3.39281	2.98074e-17	2.64733e-14												++||
ENSG00000087250	MT3	0.144																-29.3934	4.01386	2.42526e-13	5.72576e-11
ENSG00000168412	MTNR1A	0.116	-23.3094	4.0142	6.37098e-09	4.24375e-06												-29.9351	4.01425	8.83802e-14	2.51221e-11		-||-
ENSG00000169876	MUC17	0.058																-23.6217	4.01425	3.99322e-09	7.44775e-07
ENSG00000261272	MUC22	0.062	29.926	4.0115	8.64903e-14	1.24087e-10												29.9994	4.01084	7.45572e-14	2.51221e-11		+||+
ENSG00000092054	MYH7	0.171	-30	4.00996	7.35555e-14	1.24087e-10												-29.9941	4.01252	7.71283e-14	2.51221e-11		-||-
ENSG00000188425	NANOS2	0.23											-21.827	4.30814	4.05253e-07	0.000209955
ENSG00000170935	NCBP2L	0.123																-23.0759	4.01401	8.98604e-09	1.59618e-06
ENSG00000096264	NCR2	0.014	-30	4.01422	7.81322e-14	1.24087e-10		-30	3.39396	9.6377e-19	2.64715e-15							-30	4.01408	7.79794e-14	2.51221e-11		--|-
ENSG00000178403	NEUROG2	0.084						29.9439	3.39303	1.0934e-18	2.64715e-15
ENSG00000122859	NEUROG3	0.314											-28.8341	4.30806	2.18561e-11	2.9117e-08
ENSG00000122585	NPY	0.106																-23.4268	4.01236	5.26196e-09	9.62164e-07
ENSG00000174738	NR1D2	998.12	0.492208	0.113459	1.43654e-05	0.00496163												0.492208	0.113459	1.43653e-05	0.00221427		+||+
ENSG00000116981	NT5C1A	0.158											-18.8433	4.30866	1.22352e-05	0.00422592
ENSG00000169006	NTSR2	0.039	-23.3091	4.01331	6.32455e-09	4.24375e-06		-16.0189	3.39367	2.3558e-06	0.00133146		-19.528	4.30931	5.85417e-06	0.00237361		-27.1151	4.01335	1.41638e-11	3.00191e-09		----
ENSG00000126952	NXF5	0.062	-15.67	4.01398	9.46678e-05	0.0260181		-14.883	3.39384	1.15824e-05	0.00600065							-29.9659	4.01405	8.31403e-14	2.51221e-11		--|-
ENSG00000149635	OCSTAMP	0.042																-16.8611	4.01419	2.66465e-05	0.00397588
ENSG00000175398	OR10P1	0.094						-22.1876	3.39402	6.26498e-11	4.86867e-08
ENSG00000196832	OR11G2	0.044						28.9453	3.39415	1.48877e-17	1.54261e-14							-16.4948	4.01412	3.97049e-05	0.00578544		|+|-
ENSG00000130538	OR11H1	0.044						28.9453	3.39415	1.48877e-17	1.54261e-14							-16.4948	4.01412	3.97049e-05	0.00578544		|+|-
ENSG00000221888	OR1C1	0.164	-17.8494	3.50716	3.59169e-07	0.000191396							-16.995	4.30934	8.02152e-05	0.0204944		-29.9893	3.50716	1.22157e-17	2.54775e-14		-|--
ENSG00000221858	OR2A12	0.273											-22.2589	4.30783	2.37794e-07	0.000138597		-29.9013	4.01141	9.05088e-14	2.51221e-11		||--
ENSG00000180658	OR2A4	0.38																-28.9752	4.01347	5.21839e-13	1.15867e-10
ENSG00000203661	OR2T5	0.384	-15.7043	4.01332	9.11377e-05	0.0257547							-16.3946	4.30716	0.000141024	0.0337229		-29.9204	4.01364	9.00764e-14	2.51221e-11		-|--
ENSG00000176787	OR52E2	0.139																-29.9712	4.01226	8.02574e-14	2.51221e-11
ENSG00000180974	OR52E4	0.196											-19.1913	4.30808	8.40041e-06	0.00313352
ENSG00000221813	OR6B1	0.505											-14.854	1.71159	4.0119e-18	1.2471e-14
ENSG00000169214	OR6F1	0.313																-29.988	4.01197	7.74316e-14	2.51221e-11
ENSG00000127530	OR7C1	0.031	-16.071	4.01422	6.24064e-05	0.019081							-18.4485	4.30956	1.86198e-05	0.00598755		-29.9212	4.01425	9.07342e-14	2.51221e-11		-|--
ENSG00000170923	OR7G2	0.048						29.9995	3.39396	9.65098e-19	2.64715e-15							-18.4312	4.01422	4.401e-06	0.000701564		|+|-
ENSG00000181518	OR8D4	0.107											-22.8077	4.30913	1.20413e-07	8.98329e-05
ENSG00000172377	OR9I1	0.057						-13.7131	3.39417	5.34079e-05	0.0249028
ENSG00000158639	PAGE5	0.287																-29.9552	4.01314	8.37578e-14	2.51221e-11
ENSG00000166049	PASD1	0.448	-23.5997	4.01111	4.0152e-09	2.88029e-06							-19.4638	4.30551	6.16429e-06	0.00244617		-29.9871	4.01108	7.65809e-14	2.51221e-11		-|--
ENSG00000136099	PCDH8	0.125																-15.7955	4.01382	8.31035e-05	0.0118318
ENSG00000249158	PCDHA11	0.369																-21.5509	4.01266	7.8421e-08	1.34186e-05
ENSG00000139515	PDX1	0.038	-17.8059	4.01345	9.14117e-06	0.00321683		-29.2722	3.39388	6.4096e-18	7.9697e-15							-29.365	4.01328	2.53652e-13	5.91357e-11		--|-
ENSG00000164708	PGAM2	0.411											-12.9575	3.23993	6.35227e-05	0.017423
ENSG00000109132	PHOX2B	0.17																-29.9825	4.01236	7.86575e-14	2.51221e-11
ENSG00000138308	PLA2G12B	0.131																-19.2362	4.01362	1.64523e-06	0.000269169
ENSG00000198914	POU3F3	0.063																-15.3875	4.01391	0.000126312	0.0178473
ENSG00000239810	PRAMEF11	0.067	29.1228	4.00848	3.72179e-13	4.33845e-10		29.8526	3.39393	1.41931e-18	2.64715e-15							25.9426	4.00912	9.74133e-11	1.95361e-08		++|+
ENSG00000204481	PRAMEF14	0.244											-18.3624	4.30638	2.00814e-05	0.00624229
ENSG00000183631	PRR32	0.065	-17.8773	4.01373	8.42747e-06	0.00302271		-17.5572	3.39369	2.29758e-07	0.000153044							-29.3247	4.01387	2.75537e-13	6.3445e-11		--|-
ENSG00000258223	PRSS58	0.109																-20.7386	4.01321	2.37156e-07	3.98487e-05
ENSG00000169900	PYDC1	0.014	-30	4.01422	7.81322e-14	1.24087e-10		-30	3.39396	9.6377e-19	2.64715e-15							-30	4.01408	7.79794e-14	2.51221e-11		--|-
ENSG00000155918	RAET1L	0.14											-16.7965	4.30921	9.70691e-05	0.0244653
ENSG00000244395	RBMY1D	0.112																-21.9235	4.01411	4.71848e-08	8.22471e-06
ENSG00000186479	RGS7BP	0.146	-15.6684	4.01407	9.48598e-05	0.0260181												-29.9106	4.01406	9.23212e-14	2.51221e-11		-||-
ENSG00000060709	RIMBP2	0.435	-26.2399	1.73493	1.11727e-51	2.08382e-47							-20.7128	2.29006	1.50114e-19	6.99944e-16		-24.9197	1.73436	8.18595e-47	1.52676e-42		-|--
ENSG00000179673	RPRML	0.259											-28.1822	3.99848	1.812e-12	4.22445e-09
ENSG00000198471	RTP2	0.13																-29.9603	4.01262	8.23393e-14	2.51221e-11
ENSG00000169906	S100G	0.074						-16.2725	3.39413	1.63228e-06	0.00101479
ENSG00000148965	SAA4	0.168																17.4205	4.00829	1.38564e-05	0.00215364
ENSG00000188076	SCGB1C1	0.139											-16.5856	4.30746	0.000117914	0.0293228
ENSG00000124939	SCGB2A1	0.107	-26.8709	4.01408	2.16912e-11	2.12928e-08							-22.7312	4.30877	1.32345e-07	9.49374e-05		-29.9906	4.01418	7.94771e-14	2.51221e-11		-|--
ENSG00000157060	SHCBP1L	0.281	-22.9787	2.99534	1.70046e-14	1.05718e-10												-30	2.99511	1.2922e-23	4.82015e-20		-||-
ENSG00000184302	SIX6	0.056						29.8659	3.39383	1.36733e-18	2.64715e-15		22.4305	4.30428	1.87622e-07	0.000112882		-17.3069	4.01425	1.62258e-05	0.00248055		|++-
ENSG00000149452	SLC22A8	0.13	-26.3531	4.0096	4.94832e-11	4.39482e-08												-29.993	4.01149	7.61788e-14	2.51221e-11		-||-
ENSG00000125454	SLC25A19	137.854																-0.479307	0.130545	0.00024105	0.0321131
ENSG00000163581	SLC2A2	0.074	-18.7294	4.01408	3.07211e-06	0.00124561												-25.2918	4.01413	2.96323e-10	5.757e-08		-||-
ENSG00000074317	SNCB	0.046																-29.0988	4.01386	4.18018e-13	9.39332e-11
ENSG00000147481	SNTG1	0.026	29.9991	4.01238	7.62415e-14	1.24087e-10		29.1648	3.393	8.28607e-18	9.65897e-15												++||
ENSG00000167941	SOST	0.217											-21.7803	3.35446	8.41656e-11	9.81108e-08
ENSG00000171478	SPACA5B	0.039						28.4369	3.39275	5.21877e-17	4.23197e-14							-18.749	4.01344	2.98928e-06	0.00048063		|+|-
ENSG00000144962	SPATA16	0.047																-29.9912	4.01425	7.94786e-14	2.51221e-11
ENSG00000166211	SPIC	0.224	-16.6762	4.01351	3.25274e-05	0.0104598												-29.9872	4.01306	7.87344e-14	2.51221e-11		-||-
ENSG00000145879	SPINK7	0.285											-19.0883	4.30614	9.30163e-06	0.00340166
ENSG00000169474	SPRR1A	0.079																-23.289	4.01225	6.45651e-09	1.15789e-06
ENSG00000241794	SPRR2A	0.061																-21.1732	4.01387	1.32749e-07	2.25082e-05
ENSG00000179751	SYCN	0.179																-26.2385	4.0118	6.138e-11	1.25802e-08
ENSG00000146399	TAAR1	0.052						-15.2956	3.39115	6.46897e-06	0.00354861							-24.8114	4.01424	6.37639e-10	1.22604e-07		|-|-
ENSG00000236398	TAS2R39	0.089																-25.8786	4.01377	1.13741e-10	2.25679e-08
ENSG00000221855	TAS2R41	0.105	-18.592	4.01341	3.6133e-06	0.00143386												-19.844	4.01238	7.58677e-07	0.00012634		-||-
ENSG00000212126	TAS2R50	0.307											-28.1572	2.82936	2.47692e-23	2.30986e-19
ENSG00000121314	TAS2R8	0.039																-26.5237	4.01255	3.83872e-11	7.9551e-09
ENSG00000183434	TFDP3	0.118																-29.9601	4.01353	8.34465e-14	2.51221e-11
ENSG00000168152	THAP9	191.501	0.280258	0.0671988	3.0383e-05	0.00994162												0.280258	0.0671988	3.03829e-05	0.00449739		+||+
ENSG00000182271	TMIGD1	0.219											-24.8292	4.3093	8.32352e-09	7.05645e-06
ENSG00000248871	TNFSF12-TNFSF13	0.85	-24.0521	4.01372	2.06672e-09	1.75211e-06							-27.0438	4.30749	3.42223e-10	3.75459e-07		-17.07	4.01353	2.10812e-05	0.00319663		-|--
ENSG00000173769	TOPAZ1	0.11	-19.7931	4.01354	8.15621e-07	0.000380304												-29.9756	4.01359	8.11009e-14	2.51221e-11		-||-
ENSG00000248167	TRIM39-RPP21	0.209						-28.6353	3.38698	2.80228e-17	2.61327e-14		-22.5297	4.30854	1.70341e-07	0.000105901		-19.1661	4.0104	1.76081e-06	0.000285572		|---
ENSG00000168930	TRIM49	0.123	-15.8341	4.01282	7.95055e-05	0.0235134												-29.996	4.01391	7.83711e-14	2.51221e-11		-||-
ENSG00000236424	TSPY10	0.028						29.7919	3.39405	1.66881e-18	2.82954e-15							-15.3424	4.01425	0.000132381	0.0185643		|+|-
ENSG00000136925	TSTD2	683.427																0.30709	0.0830969	0.000219399	0.0300883
ENSG00000175520	UBQLN3	0.117											-17.3449	4.30858	5.68129e-05	0.0160548
ENSG00000242366	UGT1A8	0.035											18.8774	4.30527	1.16141e-05	0.00416566
ENSG00000241119	UGT1A9	0.112											-21.8378	4.30913	4.02436e-07	0.000209955		-29.9962	4.01418	7.86429e-14	2.51221e-11		||--
ENSG00000135220	UGT2A3	0.145	-21.2622	4.01308	1.16934e-07	6.81545e-05							-18.8539	4.30688	1.19982e-05	0.00422225		-29.9885	4.01294	7.84251e-14	2.51221e-11		-|--
ENSG00000213759	UGT2B11	0.167	-16.3032	4.01403	4.87449e-05	0.0154092												-29.891	4.01403	9.57465e-14	2.51517e-11		-||-
ENSG00000183463	URAD	0.113											-22.1277	4.30783	2.7972e-07	0.000158093
ENSG00000249811	USP17L21	0.078											-21.3672	4.30953	7.11748e-07	0.00033187		-23.3938	4.01215	5.51823e-09	9.99229e-07		||--
ENSG00000146839	ZAN	0.206											-17.9589	4.30829	3.06669e-05	0.00922531
ENSG00000172466	ZNF24	2407.26																0.268361	0.0737169	0.000272183	0.0354999
ENSG00000137871	ZNF280D	715.162						0.237807	0.0602847	7.98926e-05	0.034653

## Sheet: S Table 8
Supplementary Table 8: Table illustrating overlaps of genes from WGCNA modules and top-differentially expressed genes from PANDA or genome-wide analyses
	Number of genes	Total cholesterol		LDL-C		HDL-C		Triglycerides
Module color		n	%	n	%	n	%	n	%
black	534	5	0.0094	4	0.0075	8	0.015	12	0.0225
blue	2038	9	0.0044	5	0.0025	16	0.0079	21	0.0103
brown	1948	7	0.0036	9	0.0046	21	0.0108	16	0.0082
cyan	115	1	0.0087	3	0.0261	2	0.0174	2	0.0174
darkgreen	34	0	0	0	0	0	0	0	0
darkred	39	4	0.1026	3	0.0769	2	0.0513	4	0.1026
darkturquoise	31	1	0.0323	0	0	1	0.0323	0	0
green	979	10	0.0102	5	0.0051	3	0.0031	4	0.0041
greenyellow	183	1	0.0055	2	0.0109	1	0.0055	2	0.0109
grey	2913	79	0.0271	60	0.0206	104	0.0357	78	0.0268
grey60	48	3	0.0625	3	0.0625	7	0.1458	5	0.1042
lightcyan	62	1	0.0161	1	0.0161	1	0.0161	0	0
lightgreen	45	3	0.0667	4	0.0889	7	0.1556	1	0.0222
lightyellow	41	1	0.0244	1	0.0244	4	0.0976	3	0.0732
magenta	240	1	0.0042	0	0	0	0	2	0.0083
midnightblue	83	2	0.0241	2	0.0241	1	0.012	0	0
pink	474	1	0.0021	5	0.0105	2	0.0042	2	0.0042
purple	185	3	0.0162	3	0.0162	8	0.0432	5	0.027
red	895	14	0.0156	9	0.0101	8	0.0089	8	0.0089
royalblue	39	1	0.0256	0	0	0	0	0	0
salmon	116	4	0.0345	5	0.0431	10	0.0862	6	0.0517
tan	145	1	0.0069	1	0.0069	1	0.0069	0	0
turquoise	5923	48	0.0081	29	0.0049	62	0.0105	40	0.0068
yellow	1541	8	0.0052	13	0.0084	13	0.0084	20	0.013
